# Supplementary material for: An integrative machine learning approach to discovering multi-level molecular mechanisms of obesity using data from monozygotic twin pairs
Source: R Soc Open Sci. 2020 Oct 21;7(10):200872. doi: 10.1098/rsos.200872 (PMC7657920; doi:10.1098/rsos.200872)
Supplement: Table S1 [file rsos200872supp6.xlsx]

## Sheet: ForSubmission
SNP	Chr	Position	Genes	BMI-increasing allele	Other allele	Source
rs1558902	16	52361075	FTO	A	T	$1$Locke: SuppTable 9
rs6567160	18	55980115	MC4R	C	T	$1$Locke: SuppTable 9
rs13021737	2	622348	TMEM18	G	A	$1$Locke: SuppTable 9
rs10938397	4	44877284	GNPDA2	G	A	$1$Locke: SuppTable 9
rs543874	1	176156103	SEC16B	G	A	$1$Locke: SuppTable 9
rs2207139	6	50953449	TFAP2B	G	A	$1$Locke: SuppTable 9
rs11030104	11	27641093	BDNF	A	G	$1$Locke: SuppTable 9
rs3101336	1	72523773	NEGR1	C	T	$1$Locke: SuppTable 9
rs7138803	12	48533735	BCDIN3D	A	G	$1$Locke: SuppTable 9
rs10182181	2	25003800	ADCY3	G	A	$1$Locke: SuppTable 9
rs3888190	16	28796987	ATP2A1	A	C	$1$Locke: SuppTable 9
rs1516725	3	187306698	ETV5	C	T	$1$Locke: SuppTable 9
rs12446632	16	19842890	GPRC5B	G	A	$1$Locke: SuppTable 9
rs2287019	19	50894012	QPCTL	C	T	$1$Locke: SuppTable 9
rs16951275	15	65864222	MAP2K5	T	C	$1$Locke: SuppTable 9
rs3817334	11	47607569	MTCH2	T	C	$1$Locke: SuppTable 9
rs2112347	5	75050998	POC5	T	G	$1$Locke: SuppTable 9
rs12566985	1	74774781	FPGT	G	A	$1$Locke: SuppTable 9
rs3810291	19	52260843	ZC3H4	A	G	$1$Locke: SuppTable 9
rs7141420	14	78969207	NRXN3	T	C	$1$Locke: SuppTable 9
rs13078960	3	85890280	CADM2	G	T	$1$Locke: SuppTable 9
rs10968576	9	28404339	LINGO2	G	A	$1$Locke: SuppTable 9
rs17024393	1	109956211	GNAT2	C	T	$1$Locke: SuppTable 9
rs12429545	13	53000207	OLFM4	A	G	$1$Locke: SuppTable 9
rs13107325	4	103407732	SLC39A8	T	C	$1$Locke: SuppTable 9
rs11165643	1	96696685	PTBP2	T	C	$1$Locke: SuppTable 9
rs17405819	8	76969139	HNF4G	T	C	$1$Locke: SuppTable 9
rs1016287	2	59159129	LINC01122	T	C	$1$Locke: SuppTable 9
rs4256980	11	8630515	TRIM66	G	C	$1$Locke: SuppTable 9
rs12401738	1	78219349	FUBP1	A	G	$1$Locke: SuppTable 9
rs205262	6	34671142	C6orf106	G	A	$1$Locke: SuppTable 9
rs12016871	13	26915782	MTIF3	T	C	$1$Locke: SuppTable 9
rs12940622	17	76230166	RPTOR	G	A	$1$Locke: SuppTable 9
rs11847697	14	29584863	PRKD1	T	C	$1$Locke: SuppTable 9
rs2075650	19	50087459	TOMM40	A	G	$1$Locke: SuppTable 9
rs2121279	2	142759755	LRP1B	T	C	$1$Locke: SuppTable 9
rs29941	19	39001372	KCTD15	G	A	$1$Locke: SuppTable 9
rs6091540	20	50521269	ZFP64	C	T	$1$Locke: SuppTable 9
rs7715256	5	153518086	GALNT10	G	T	$1$Locke: SuppTable 9
rs2176040	2	226801046	LOC646736	A	G	$1$Locke: SuppTable 9
rs657452	1	49362434	AGBL4	A	G	$1$Locke: SuppTable 9
rs12286929	11	114527614	CADM1	G	A	$1$Locke: SuppTable 9
rs7903146	10	114748339	TCF7L2	C	T	$1$Locke: SuppTable 9
rs10132280	14	24998019	STXBP6	C	A	$1$Locke: SuppTable 9
rs17094222	10	102385430	HIF1AN	C	T	$1$Locke: SuppTable 9
rs7599312	2	213121476	ERBB4	G	A	$1$Locke: SuppTable 9
rs2365389	3	61211502	FHIT	C	T	$1$Locke: SuppTable 9
rs2820292	1	200050910	NAV1	C	A	$1$Locke: SuppTable 9
rs12885454	14	28806589	PRKD1	C	A	$1$Locke: SuppTable 9
rs16851483	3	142758126	RASA2	T	G	$1$Locke: SuppTable 9
rs1167827	7	75001105	HIP1	G	A	$1$Locke: SuppTable 9
rs758747	16	3567359	NLRC3	T	C	$1$Locke: SuppTable 9
rs1928295	9	119418304	TLR4	T	C	$1$Locke: SuppTable 9
rs9925964	16	31037396	KAT8	A	G	$1$Locke: SuppTable 9
rs11126666	2	26782315	KCNK3	A	G	$1$Locke: SuppTable 9
rs2650492	16	28240912	SBK1	A	G	$1$Locke: SuppTable 9
rs6804842	3	25081441	RARB	G	A	$1$Locke: SuppTable 9
rs4740619	9	15624326	C9orf93	T	C	$1$Locke: SuppTable 9
rs13191362	6	162953340	PARK2	A	G	$1$Locke: SuppTable 9
rs3736485	15	49535902	DMXL2	A	G	$1$Locke: SuppTable 9
rs17001654	4	77348592	SCARB2	G	C	$1$Locke: SuppTable 9
rs11191560	10	104859028	NT5C2	C	T	$1$Locke: SuppTable 9
rs1528435	2	181259207	UBE2E3	T	C	$1$Locke: SuppTable 9
rs1000940	17	5223976	RABEP1	G	A	$1$Locke: SuppTable 9
rs2033529	6	40456631	TDRG1	G	A	$1$Locke: SuppTable 9
rs11583200	1	50332407	ELAVL4	C	T	$1$Locke: SuppTable 9
rs9400239	6	109084356	FOXO3	C	T	$1$Locke: SuppTable 9
rs10733682	9	128500735	LMX1B	A	G	$1$Locke: SuppTable 9
rs11688816	2	62906552	EHBP1	G	A	$1$Locke: SuppTable 9
rs11057405	12	121347850	CLIP1	G	A	$1$Locke: SuppTable 9
rs11727676	4	145878514	HHIP	T	C	$1$Locke: SuppTable 9
rs3849570	3	81874802	GBE1	A	C	$1$Locke: SuppTable 9
rs6477694	9	110972163	EPB41L4B	C	T	$1$Locke: SuppTable 9
rs7899106	10	87400884	GRID1	G	A	$1$Locke: SuppTable 9
rs2176598	11	43820854	HSD17B12	T	C	$1$Locke: SuppTable 9
rs2245368	7	76446079	DTX2P1	C	T	$1$Locke: SuppTable 9
rs17724992	19	18315825	PGPEP1	A	G	$1$Locke: SuppTable 9
rs7243357	18	55034299	GRP	T	G	$1$Locke: SuppTable 9
rs1808579	18	19358886	C18orf8	C	T	$1$Locke: SuppTable 9
rs2033732	8	85242264	RALYL	C	T	$1$Locke: SuppTable 9
rs1441264	13	78478920	MIR548A2	A	G	$1$Locke: SuppTable 9
rs2080454	16	47620091	CBLN1	C	A	$1$Locke: SuppTable 9
rs7164727	15	70881044	LOC100287559	T	C	$1$Locke: SuppTable 9
rs17203016	2	207963763	CREB1	G	A	$1$Locke: SuppTable 9
rs977747	1	47457264	TAL1	T	G	$1$Locke: SuppTable 9
rs9914578	17	1951886	SMG6	G	C	$1$Locke: SuppTable 9
rs9374842	6	120227364	LOC285762	T	C	$1$Locke: SuppTable 9
rs16907751	8	81538012	ZBTB10	C	T	$1$Locke: SuppTable 9
rs9540493	13	65103705	MIR548X2	A	G	$1$Locke: SuppTable 9
rs7239883	18	38401669	LOC284260	G	A	$1$Locke: SuppTable 9
rs13201877	6	137717234	IFNGR1	G	A	$1$Locke: SuppTable 9
rs2836754	21	39213610	ETS2	C	T	$1$Locke: SuppTable 9
rs492400	2	219057996	USP37	C	T	$1$Locke: SuppTable 9
rs9641123	7	93035668	CALCR	C	G	$1$Locke: SuppTable 9
rs1460676	2	164275935	FIGN	C	T	$1$Locke: SuppTable 9
rs4787491	16	29922838	INO80E	G	A	$1$Locke: SuppTable 9
rs6465468	7	95007450	ASB4	T	G	$1$Locke: SuppTable 9
rs10234581	7	137720035	DGKI	rs10234581-C		$2$EBI_GWAS_BMI
rs2187511	11	56539377	OR8U8	rs2187511-G		$2$EBI_GWAS_BMI
rs17835706	14	78743066	NRXN3	rs17835706-G		$2$EBI_GWAS_BMI
rs10041997	5	120862616	PRR16, FTMT	rs10041997-A		$2$EBI_GWAS_BMI
rs1347155	5	172542345	NEURL1B, SH3PXD2B	rs1347155-T		$2$EBI_GWAS_BMI
rs7565158	2	212729246	ERBB4, MIR4776-2	rs7565158-A		$2$EBI_GWAS_BMI
rs6447650	4	40379193	CHRNA9, RBM47	rs6447650-T		$2$EBI_GWAS_BMI
rs347313	1	162334486	NOS1AP	rs347313-G		$2$EBI_GWAS_BMI
rs1347155	5	172542345	SH3PXD2B, NEURL1B	rs1347155-T		$2$EBI_GWAS_BMI
rs1558902	16	53769662	FTO	rs1558902-A		$2$EBI_GWAS_BMI
rs571312	18	60172536	MC4R	rs571312-A		$2$EBI_GWAS_BMI
rs10487505	7	128220110	LEP	rs10487505-G		$2$EBI_GWAS_BMI
rs780093	2	27519736	GCKR	rs780093-C		$2$EBI_GWAS_BMI
rs900400	3	157080986	CCNL1	rs900400-T		$2$EBI_GWAS_BMI
rs6071166	20	38704369	SLC32A1	rs6071166-C		$2$EBI_GWAS_BMI
rs6738627	2	164687940	COBLL1	rs6738627-A		$2$EBI_GWAS_BMI
rs780093	2	27519736	GCKR	rs780093-C		$2$EBI_GWAS_BMI
rs900400	3	157080986	CCNL1	rs900400-T		$2$EBI_GWAS_BMI
rs10487505	7	128220110	LEP	rs10487505-G		$2$EBI_GWAS_BMI
rs6071166	20	38704369	SLC32A1	rs6071166-C		$2$EBI_GWAS_BMI
rs12882406	14	23343028	BCL2L2-PABPN1, PABPN1, SLC22A17	rs12882406-C		$2$EBI_GWAS_BMI
rs11676272	2	24918669	ADCY3	rs11676272-G		$2$EBI_GWAS_BMI
rs1558902	16	53769662	FTO	rs1558902-A		$2$EBI_GWAS_BMI
rs3791679	2	55869757	EFEMP1	rs3791679-A		$2$EBI_GWAS_BMI
rs8030379	15	83922158	ADAMTSL3	rs8030379-A		$2$EBI_GWAS_BMI
rs3809128	12	56316135	CNPY2	rs3809128-C		$2$EBI_GWAS_BMI
rs2057291	20	58896988	GNAS	rs2057291-G		$2$EBI_GWAS_BMI
rs10518107	4	72662980	ADAMTS3	rs10518107-A		$2$EBI_GWAS_BMI
rs11103390	9	136228982	QSOX2	rs11103390-C		$2$EBI_GWAS_BMI
rs3100776	2	219056478	IHH	rs3100776-C		$2$EBI_GWAS_BMI
rs3791679	2	55869757	EFEMP1	rs3791679-A		$2$EBI_GWAS_BMI
rs8030379	15	83922158	ADAMTSL3	rs8030379-A		$2$EBI_GWAS_BMI
rs3791679	2	55869757	EFEMP1	rs3791679-A		$2$EBI_GWAS_BMI
rs3791679	2	55869757	EFEMP1	rs3791679-A		$2$EBI_GWAS_BMI
rs8030379	15	83922158	ADAMTSL3	rs8030379-A		$2$EBI_GWAS_BMI
rs1982963	14	52042383	NID2	rs1982963-A		$2$EBI_GWAS_BMI
rs5020946	6	32482312	HLA-DRB5	rs5020946-T		$2$EBI_GWAS_BMI
rs4912314	1	56502805	PPAP2B	rs4912314-C		$2$EBI_GWAS_BMI
rs17197710	11	47204445	PACSIN3	rs17197710-T		$2$EBI_GWAS_BMI
rs984222	1	118961220	TBX15	rs984222-G		$2$EBI_GWAS_BMI
rs2820443	1	219580167	LYPLAL1	rs2820443-T		$2$EBI_GWAS_BMI
rs351855	5	177093242	FGFR4	rs351855-G		$2$EBI_GWAS_BMI
rs6905288	6	43791136	VEGFA	rs6905288-A		$2$EBI_GWAS_BMI
rs1982963	14	52042383	NID2	rs1982963-A		$2$EBI_GWAS_BMI
rs5020946	6	32482312	HLA-DRB5	rs5020946-T		$2$EBI_GWAS_BMI
rs9600128	13	73516278	KLF12	rs9600128-A		$2$EBI_GWAS_BMI
rs1215050	4	97928675	STPG2	rs1215050-A		$2$EBI_GWAS_BMI
rs11625034	14	53883258	BMP4	rs11625034-A		$2$EBI_GWAS_BMI
rs57561811	14	61105460	SLC38A6	rs57561811-T		$2$EBI_GWAS_BMI
rs139256956	19	30606415	ZNF536	rs139256956-A		$2$EBI_GWAS_BMI
rs117898805	7	54448435	VSTM2A	rs117898805-T		$2$EBI_GWAS_BMI
rs4725192	7	9386953	NXPH1	rs4725192-T		$2$EBI_GWAS_BMI
rs199950	1	181621722	CACNA1E	rs199950-G		$2$EBI_GWAS_BMI
rs634010	7	112058053	DOCK4	rs634010-T		$2$EBI_GWAS_BMI
rs12926503	16	83997877	NECAB2	rs12926503-A		$2$EBI_GWAS_BMI
rs8105895	19	22032655	ZNF208, ZNF257	rs8105895-T		$2$EBI_GWAS_BMI
rs72959041	6	127133748	RSPO3	rs72959041-A		$2$EBI_GWAS_BMI
rs149924309	9	103091434	intergenic	rs149924309-T		$2$EBI_GWAS_BMI
rs187209742	14	94296173	SERPINA10	rs187209742-G		$2$EBI_GWAS_BMI
rs751156121	15	70147447	intergenic	rs751156121-G		$2$EBI_GWAS_BMI
rs6560749	10	1634336	ADARB2	rs6560749-T		$2$EBI_GWAS_BMI
rs4786816	16	6098029	RBFOX1	rs4786816-A		$2$EBI_GWAS_BMI
rs1056513	1	61914626	INADL	rs1056513-A		$2$EBI_GWAS_BMI
rs11863065	16	82293200	MPHOSPH6	rs11863065-A		$2$EBI_GWAS_BMI
rs2198776	12	61841052	FAM19A2	rs2198776-A		$2$EBI_GWAS_BMI
rs11863065	16	82293200	MPHOSPH6	rs11863065-A		$2$EBI_GWAS_BMI
rs7920888	10	89058620	FAS	rs7920888-A		$2$EBI_GWAS_BMI
rs17668565	5	92818872	intergenic	rs17668565-G		$2$EBI_GWAS_BMI
rs12198798	6	12509895	RPL15P3	rs12198798-G		$2$EBI_GWAS_BMI
rs4770049	13	20519465	CRYL1	rs4770049-G		$2$EBI_GWAS_BMI
rs941853	10	114439416	ABLIM1	rs941853-A		$2$EBI_GWAS_BMI
rs12722987	1	20128727	PLA2G2D	rs12722987-A		$2$EBI_GWAS_BMI
rs2853552	7	18940644	HDAC9	rs2853552-A		$2$EBI_GWAS_BMI
rs10968562	9	28402045	LINGO2	rs10968562-G		$2$EBI_GWAS_BMI
rs10843215	12	28591708	CCDC91	rs10843215-G		$2$EBI_GWAS_BMI
rs7356884	6	22752818	intergenic	rs7356884-G		$2$EBI_GWAS_BMI
rs1335587	13	101493209	ITGBL1	rs1335587-G		$2$EBI_GWAS_BMI
rs9930506	16	53796553	FTO	rs9930506-A		$2$EBI_GWAS_BMI
rs9939609	16	53786615	FTO	rs9939609-A		$2$EBI_GWAS_BMI
rs6794092	3	171840554	PP13439, TMEM212	rs6794092-G		$2$EBI_GWAS_BMI
rs2033195	5	154130036	MFAP3, GALNT10	rs2033195-C		$2$EBI_GWAS_BMI
rs13390641	2	103419975	TMEM182	rs13390641-A		$2$EBI_GWAS_BMI
rs7234864	18	60067625	MC4R, PMAIP1	rs723486-T		$2$EBI_GWAS_BMI
rs11643447	16	6649260	A2BP1	rs11643447-T		$2$EBI_GWAS_BMI
rs1299548	7	7262662	C1GALT1	rs1299548-A		$2$EBI_GWAS_BMI
rs2336030	1	11676543	MAD2L2	rs2336030-C		$2$EBI_GWAS_BMI
rs1791780	18	26312708	TAF4B	rs1791780-G		$2$EBI_GWAS_BMI
rs8106493	19	33223022	SLC7A10	rs8106493-T		$2$EBI_GWAS_BMI
rs7525133	1	156371703	RHBG	rs7525133-A		$2$EBI_GWAS_BMI
rs227458	6	165052862	C6orf118	rs227458-C		$2$EBI_GWAS_BMI
rs2059397	1	217544790	GPATCH2	rs2059397-G		$2$EBI_GWAS_BMI
rs1502172	3	135516516	EPHB1	rs1502172-A		$2$EBI_GWAS_BMI
rs2287654	8	47036078	KIAA0146	rs2287654-T		$2$EBI_GWAS_BMI
rs7120173	11	116958937	KIAA0999	rs7120173-G		$2$EBI_GWAS_BMI
rs7602441	2	14661377	FAM84A	rs7602441-G		$2$EBI_GWAS_BMI
rs9662633	1	3732998	TP73	rs9662633-A		$2$EBI_GWAS_BMI
rs2842895	6	7106083	RREB1	rs2842895-C		$2$EBI_GWAS_BMI
rs6781182	3	34170674	PDCD6IP	rs6781182-T		$2$EBI_GWAS_BMI
rs11930273	4	149980605	DCLK2	rs11930273-G		$2$EBI_GWAS_BMI
rs2554152	3	139887952	CLSTN2	rs2554152-G		$2$EBI_GWAS_BMI
rs2842895	6	7106083	RREB1	rs2842895-C		$2$EBI_GWAS_BMI
rs4304868	12	117732104	KSR2	rs4304868-A		$2$EBI_GWAS_BMI
rs746080	16	84240799	ADAD2, TAF1C, KCNG4, WFDC1	rs746080-T		$2$EBI_GWAS_BMI
rs1316952	12	123915003	DNAH10	rs1316952-T		$2$EBI_GWAS_BMI
rs11620399	13	47862790	SUCLA2	rs11620399-T		$2$EBI_GWAS_BMI
rs2798334	1	111894722	KCND3	rs2798334-C		$2$EBI_GWAS_BMI
rs17302400	15	59532788	FAM81A	rs17302400-T		$2$EBI_GWAS_BMI
rs4821132	22	33170601	LARGE	rs4821132-C		$2$EBI_GWAS_BMI
rs6946494	7	135803873	UNQ194	rs6946494-A		$2$EBI_GWAS_BMI
rs12943829	17	72830265	SLC39A11	rs12943829-C		$2$EBI_GWAS_BMI
rs1641895	16	12547258	LOC92017	rs1641895-T		$2$EBI_GWAS_BMI
rs10495537	2	6554387	LOC129607	rs10495537-T		$2$EBI_GWAS_BMI
rs7956193	12	113053979	DTX1, OAS2, RASAL1	rs7956193-T		$2$EBI_GWAS_BMI
rs9409154	9	115440437	intergenic	rs9409154-C		$2$EBI_GWAS_BMI
rs12175489	6	31409810	HCP5, HLA-B	rs12175489-A		$2$EBI_GWAS_BMI
rs17216035	3	6439938	GRM7	rs17216035-A		$2$EBI_GWAS_BMI
rs10914967	1	34523636	GJB5	rs10914967-A		$2$EBI_GWAS_BMI
rs10961577	9	14562316	ZDHHC21	rs10961577-C		$2$EBI_GWAS_BMI
rs13043330	20	3775950	HSPA12B	rs13043330-C		$2$EBI_GWAS_BMI
rs7324557	13	23722723	TNFRSF19, MIPEP	rs7324557-G		$2$EBI_GWAS_BMI
rs4657015	1	161302651	LOC642502, PCP4L1, MPZ, SDHC	rs4657015-G		$2$EBI_GWAS_BMI
rs7638389	3	64744216	ADAMTS9	rs7638389-A		$2$EBI_GWAS_BMI
rs10516635	4	117158751	TRAM1L1	rs10516635-A		$2$EBI_GWAS_BMI
rs1048497	12	124014995	ZNF664	rs1048497-G		$2$EBI_GWAS_BMI
rs2777777	9	81598245	TLE1	rs2777777-C		$2$EBI_GWAS_BMI
rs6789987	3	188045610	LPP	rs6789987-C		$2$EBI_GWAS_BMI
rs901254	5	179272310	ADAMTS2	rs901254-C		$2$EBI_GWAS_BMI
rs12463617	2	629244	TMEM18	rs12463617-A		$2$EBI_GWAS_BMI
rs6107853	20	6629230	BMP2	rs6107853-A		$2$EBI_GWAS_BMI
rs2236835	1	18663757	PAX7	rs2236835-A		$2$EBI_GWAS_BMI
rs1561288	2	25146133	POMC	rs1561288-T		$2$EBI_GWAS_BMI
rs11847697	14	30045906	PRKD1	rs11847697-T		$2$EBI_GWAS_BMI
rs13130484	4	45173674	GNPDA2	rs13130484-T		$2$EBI_GWAS_BMI
rs9940128	16	53766842	FTO	rs9940128-A		$2$EBI_GWAS_BMI
rs10789336	1	72372723	NEGR1	rs10789336-A		$2$EBI_GWAS_BMI
rs1514175	1	74525960	TNNI3K	rs1514175-A		$2$EBI_GWAS_BMI
rs1321847	6	79823470	ELOVL4	rs1321847-A		$2$EBI_GWAS_BMI
rs8005845	14	94628060	SERPINA3	rs8005845-T		$2$EBI_GWAS_BMI
rs3936060	5	125011395	ZNF608	rs3936060-C		$2$EBI_GWAS_BMI
rs543874	1	177920345	SEC16B	rs543874-G		$2$EBI_GWAS_BMI
rs13422522	2	226146604	NYAP2	rs13422522-C		$2$EBI_GWAS_BMI
rs16924527	8	59061616	TOX	rs16924527-A		$2$EBI_GWAS_BMI
rs12454712	18	63178651	BCL2	rs12454712-T		$2$EBI_GWAS_BMI
rs10520638	15	86710303	AGBL1	rs10520638-T		$2$EBI_GWAS_BMI
rs11627967	14	33300706	NPAS3	rs11627967-T		$2$EBI_GWAS_BMI
rs7374732	3	23161963	UBE2E2	rs7374732-T		$2$EBI_GWAS_BMI
rs6689335	1	219455340	LYPLAL1	rs6689335-T		$2$EBI_GWAS_BMI
rs912056	6	6735964	LY86	rs912056-A		$2$EBI_GWAS_BMI
rs10060123	5	126348218	GRAMD3	rs10060123-A		$2$EBI_GWAS_BMI
rs2842895	6	7106083	RREB1	rs2842895-C		$2$EBI_GWAS_BMI
rs10060123	5	126348218	GRAMD3	rs10060123-A		$2$EBI_GWAS_BMI
rs2842895	6	7106083	RREB1	rs2842895-C		$2$EBI_GWAS_BMI
rs7120820	11	21372313	NELL1	rs7120820-T		$2$EBI_GWAS_BMI
rs5746061	1	12206534	TNFRSF1B	rs5746061-G		$2$EBI_GWAS_BMI
rs12135191	1	236307434	ERO1LB, EDARADD	rs12135191-C		$2$EBI_GWAS_BMI
rs12693043	2	174512837	GPR155, WIPF1	rs12693043-C		$2$EBI_GWAS_BMI
rs7033996	9	35927980	LOC158376, OR2S2	rs7033996-C		$2$EBI_GWAS_BMI
rs898534	17	79277431	RBFOX3	rs898534-G		$2$EBI_GWAS_BMI
rs11084786	19	34791277	ZNF599, LOC400685	rs11084786-G		$2$EBI_GWAS_BMI
rs12623360	2	116071825	DPP10, DDX18	rs12623360-C		$2$EBI_GWAS_BMI
rs493733	3	16376048	RFTN1	rs493733-G		$2$EBI_GWAS_BMI
rs1155866	4	66868185	EPHA5, CENPC1	rs1155866-G		$2$EBI_GWAS_BMI
rs13116011	4	136424394	PABPC4L, PCDH18	rs13116011-T		$2$EBI_GWAS_BMI
rs1017226	5	56857565	MAP3K1	rs1017226-C		$2$EBI_GWAS_BMI
rs2911132	5	96851285	ERAP1, ERAP2	rs2911132-G		$2$EBI_GWAS_BMI
rs16886173	8	114608231	CSMD3, TRPS1	rs16886173-G		$2$EBI_GWAS_BMI
rs2069036	10	16074748	FAM188A, PTER	rs2069036-C		$2$EBI_GWAS_BMI
rs11164530	1	102494111	OLFM3, COL11A1	rs11164530-C		$2$EBI_GWAS_BMI
rs12134040	1	236327378	ERO1LB, EDARADD	rs12134040-G		$2$EBI_GWAS_BMI
rs11729931	4	74007918	CXCL5, CXCL3	rs11729931-C		$2$EBI_GWAS_BMI
rs706293	5	14764825	ANKH	rs706293-G		$2$EBI_GWAS_BMI
rs1917861	11	80678655	ODZ4, PRCP	rs1917861-G		$2$EBI_GWAS_BMI
rs509915	13	26185747	RNF6	rs509915-C		$2$EBI_GWAS_BMI
rs1556929	14	51028980	TRIM9	rs1556929-C		$2$EBI_GWAS_BMI
rs898534	17	79277431	RBFOX3	rs898534-G		$2$EBI_GWAS_BMI
rs1558902	16	53769662	FTO	rs1558902-A		$2$EBI_GWAS_BMI
rs2867125	2	622827	TMEM18	rs2867125-C		$2$EBI_GWAS_BMI
rs571312	18	60172536	MC4R	rs571312-A		$2$EBI_GWAS_BMI
rs10938397	4	45180510	GNPDA2	rs10938397-G		$2$EBI_GWAS_BMI
rs10767664	11	27704439	BDNF	rs10767664-A		$2$EBI_GWAS_BMI
rs2815752	1	72346757	NEGR1	rs2815752-A		$2$EBI_GWAS_BMI
rs7359397	16	28874338	APOB48R, SULT1A2, AC138894.2, ATXN2L, TUFM, SH2B1	rs7359397-T		$2$EBI_GWAS_BMI
rs9816226	3	186116710	ETV5	rs9816226-T		$2$EBI_GWAS_BMI
rs3817334	11	47629441	MTCH2, NDUFS3, CUGBP1	rs3817334-T		$2$EBI_GWAS_BMI
rs29941	19	33818627	KCTD15	rs29941-G		$2$EBI_GWAS_BMI
rs543874	1	177920345	SEC16B	rs543874-G		$2$EBI_GWAS_BMI
rs987237	6	50835337	TFAP2B	rs987237-G		$2$EBI_GWAS_BMI
rs7138803	12	49853685	FAIM2	rs7138803-A		$2$EBI_GWAS_BMI
rs10150332	14	79470621	NRXN3	rs10150332-C		$2$EBI_GWAS_BMI
rs713586	2	24935139	ADCY3, RBJ, POMC	rs713586-C		$2$EBI_GWAS_BMI
rs12444979	16	19922278	GPRC5B, IQCK	rs12444979-C		$2$EBI_GWAS_BMI
rs2241423	15	67794500	MAP2K5, LBXCOR1	rs2241423-G		$2$EBI_GWAS_BMI
rs2287019	19	45698914	GIPR, QPCTL	rs2287019-C		$2$EBI_GWAS_BMI
rs1514175	1	74525960	TNNI3K	rs1514175-A		$2$EBI_GWAS_BMI
rs13107325	4	102267552	SLC39A8	rs13107325-T		$2$EBI_GWAS_BMI
rs2112347	5	75719417	FLJ35779, HMGCR	rs2112347-T		$2$EBI_GWAS_BMI
rs10968576	9	28414341	LRRN6C	rs10968576-G		$2$EBI_GWAS_BMI
rs3810291	19	47065746	TMEM160, ZC3H4	rs3810291-A		$2$EBI_GWAS_BMI
rs887912	2	59075742	FANCL	rs887912-T		$2$EBI_GWAS_BMI
rs13078807	3	85835000	CADM2	rs13078807-G		$2$EBI_GWAS_BMI
rs11847697	14	30045906	PRKD1	rs11847697-T		$2$EBI_GWAS_BMI
rs2890652	2	142202362	LRP1B	rs2890652-C		$2$EBI_GWAS_BMI
rs1555543	1	96479241	PTBP2	rs1555543-C		$2$EBI_GWAS_BMI
rs4771122	13	27446043	MTIF3, GTF3A	rs4771122-G		$2$EBI_GWAS_BMI
rs4836133	5	124996410	ZNF608	rs4836133-A		$2$EBI_GWAS_BMI
rs4929949	11	8583046	RPL27A, TUB	rs4929949-C		$2$EBI_GWAS_BMI
rs206936	6	34335092	HMGA1, NUDT3	rs206936-G		$2$EBI_GWAS_BMI
rs2922763	8	75661476	HNF4G	rs2922763-T		$2$EBI_GWAS_BMI
rs2444217	16	3988386	ADCY9	rs2444217-A		$2$EBI_GWAS_BMI
rs867559	9	126703046	LMX1B	rs867559-G		$2$EBI_GWAS_BMI
rs3764400	17	48046570	CBX1	rs3764400-C		$2$EBI_GWAS_BMI
rs255414	5	63522073	HTR1A	rs255414-A		$2$EBI_GWAS_BMI
rs6955651	7	77010554	KIAA1505	rs6955651-T		$2$EBI_GWAS_BMI
rs17124318	1	63015059	ATG4C	rs17124318-C		$2$EBI_GWAS_BMI
rs1440072	2	223072020	KCNE4	rs1440072-C		$2$EBI_GWAS_BMI
rs817858	9	107363530	RAD23B	rs817858-G		$2$EBI_GWAS_BMI
rs1406503	7	88931564	ZNF804B	rs1406503-C		$2$EBI_GWAS_BMI
rs2373011	12	99567571	ANKS1B	rs2373011-C		$2$EBI_GWAS_BMI
rs9906155	17	77705615	40057	rs9906155-T		$2$EBI_GWAS_BMI
rs12149832	16	53808996	FTO	rs12149832-A		$2$EBI_GWAS_BMI
rs2030323	11	27706992	BDNF	rs2030323-C		$2$EBI_GWAS_BMI
rs11671664	19	45669020	GIPR	rs11671664-G		$2$EBI_GWAS_BMI
rs2206734	6	20694653	CDKAL1	rs2206734-C		$2$EBI_GWAS_BMI
rs2331841	18	60161404	MC4R	rs2331841-A		$2$EBI_GWAS_BMI
rs11142387	9	70383416	KLF9	rs11142387-C		$2$EBI_GWAS_BMI
rs516636	1	177886382	SEC16B	rs516636-A		$2$EBI_GWAS_BMI
rs4377469	3	42261582	CCK	rs4377469-T		$2$EBI_GWAS_BMI
rs10993160	9	94306644	ZNF169	rs10993160-A		$2$EBI_GWAS_BMI
rs933117	21	29728478	GRIK1	rs933117-A		$2$EBI_GWAS_BMI
rs2607292	5	10372506	38777	rs2607292-T		$2$EBI_GWAS_BMI
rs955423	5	166292645	TENM2	rs955423-A		$2$EBI_GWAS_BMI
rs3096490	4	109057975	COL25A1	rs3096490-G		$2$EBI_GWAS_BMI
rs1426654	15	48134287	SLC24A5	rs1426654-A		$2$EBI_GWAS_BMI
rs7202116	16	53787703	FTO	rs7202116-G		$2$EBI_GWAS_BMI
rs8050136	16	53782363	FTO	rs8050136-A		$2$EBI_GWAS_BMI
rs2275215	6	129540247	LAMA2	rs2275215-T		$2$EBI_GWAS_BMI
rs10458787	10	4613373	intergenic	rs10458787-G		$2$EBI_GWAS_BMI
rs259067	5	79803175	CMYA5	rs259067-A		$2$EBI_GWAS_BMI
rs7784447	7	114989231	MDFIC	rs7784447-A		$2$EBI_GWAS_BMI
rs12964056	18	60006567	MC4R	rs12964056-A		$2$EBI_GWAS_BMI
rs8192472	3	42258378	CCK	rs8192472-A		$2$EBI_GWAS_BMI
rs75038630	11	131888434	NTM	rs75038630-A		$2$EBI_GWAS_BMI
rs142261172	12	125565435	TMEM132B	rs142261172-A		$2$EBI_GWAS_BMI
rs1426654	15	48134287	SLC24A5	rs1426654-A		$2$EBI_GWAS_BMI
rs11676272	2	24918669	ADCY3	rs11676272-A		$2$EBI_GWAS_BMI
rs11676272	2	24918669	ADCY3	rs11676272-A		$2$EBI_GWAS_BMI
rs944990	9	93428722	FAM120A, FAM120AOS	rs944990-C		$2$EBI_GWAS_BMI
rs12429545	13	53528071	OLFM4	rs12429545-A		$2$EBI_GWAS_BMI
rs12429545	13	53528071	OLFM4	rs12429545-A		$2$EBI_GWAS_BMI
rs1558902	16	53769662	FTO	rs1558902-A		$2$EBI_GWAS_BMI
rs1558902	16	53769662	FTO	rs1558902-A		$2$EBI_GWAS_BMI
rs571312	18	60172536	MC4R	rs571312-A		$2$EBI_GWAS_BMI
rs571312	18	60172536	MC4R	rs571312-A		$2$EBI_GWAS_BMI
rs4432245	15	40032280	EIF2AK4	rs4432245-C		$2$EBI_GWAS_BMI
rs7927727	11	13634539	FAR1	rs7927727-A		$2$EBI_GWAS_BMI
rs73139123	2	630075	intergenic	rs73139123-T		$2$EBI_GWAS_BMI
rs10498218	2	227141539	COL4A4	rs10498218-G		$2$EBI_GWAS_BMI
rs149913955	15	39362080	RP11-624 L4.1	rs149913955-A		$2$EBI_GWAS_BMI
rs571835655	16	17083253	intergenic	rs571835655-A		$2$EBI_GWAS_BMI
rs55872725	16	53775211	FTO	rs55872725-T		$2$EBI_GWAS_BMI
rs31872	5	140992637	PCDHAC1	rs31872-G		$2$EBI_GWAS_BMI
rs4078023	16	20308765	GP2	rs4078023-T		$2$EBI_GWAS_BMI
rs6027072	20	38655427	ARHGAP40	rs6027072-A		$2$EBI_GWAS_BMI
rs10506418	12	61094991	FAM19A2	rs10506418-A		$2$EBI_GWAS_BMI
rs1857095	1	79780335	ELTD1	rs1857095-T		$2$EBI_GWAS_BMI
rs12583553	13	21758683	FGF9	rs12583553-A		$2$EBI_GWAS_BMI
rs10483182	22	34739115	ISX	rs10483182-A		$2$EBI_GWAS_BMI
rs6013915	20	54193838	PFDN4	rs6013915-A		$2$EBI_GWAS_BMI
rs10123368	9	96349102	SLC35D2	rs10123368-T		$2$EBI_GWAS_BMI
rs10140922	14	35360908	NFKBIA	rs10140922-T		$2$EBI_GWAS_BMI
rs10195252	2	164656581	GRB14, COBLL1	rs10195252-T		$2$EBI_GWAS_BMI
rs1046934	1	184054395	TSEN15	rs1046934-A		$2$EBI_GWAS_BMI
rs1053593	22	35264882	HMGXB4	rs1053593-T		$2$EBI_GWAS_BMI
rs10748128	12	69433878	FRS2	rs10748128-T		$2$EBI_GWAS_BMI
rs10804591	3	129615390	PLXND1	rs10804591-A		$2$EBI_GWAS_BMI
rs10950949	7	23479641	IGF2BP3	rs10950949-A		$2$EBI_GWAS_BMI
rs10958476	8	56183249	PLAG1	rs10958476-T		$2$EBI_GWAS_BMI
rs11205303	1	149934520	MTMR11	rs11205303-T		$2$EBI_GWAS_BMI
rs11231694	11	64095410	MACROD1	rs11231694-C		$2$EBI_GWAS_BMI
rs11242	3	53091906	RFT1	rs11242-T		$2$EBI_GWAS_BMI
rs11612228	12	467818	B4GALNT3	rs11612228-T		$2$EBI_GWAS_BMI
rs11730399	4	145253769	OTUD4	rs11730399-A		$2$EBI_GWAS_BMI
rs1173771	5	32814922	NPR3	rs1173771-A		$2$EBI_GWAS_BMI
rs12086130	1	50707931	FAF1	rs12086130-T		$2$EBI_GWAS_BMI
rs12207675	6	75528025	FILIP1	rs12207675-T		$2$EBI_GWAS_BMI
rs12210905	6	27183530	HIST1H2AH	rs12210905-A		$2$EBI_GWAS_BMI
rs1254257	14	60365461	PPM1A	rs1254257-T		$2$EBI_GWAS_BMI
rs12744534	1	170689214	PRRX1	rs12744534-A		$2$EBI_GWAS_BMI
rs12817549	12	93727538	CRADD	rs12817549-T		$2$EBI_GWAS_BMI
rs1294410	6	6738519	LY86	rs1294410-T		$2$EBI_GWAS_BMI
rs12980348	19	2181608	DOT1L	rs12980348-T		$2$EBI_GWAS_BMI
rs13216391	6	7789710	BMP6	rs13216391-A		$2$EBI_GWAS_BMI
rs13241538	7	130755103	KLF14	rs13241538-C		$2$EBI_GWAS_BMI
rs1351394	12	65958046	HMGA2	rs1351394-T		$2$EBI_GWAS_BMI
rs13695	17	40388941	TOP2A	rs13695-T		$2$EBI_GWAS_BMI
rs1388251	3	56525216	CCDC66	rs1388251-A		$2$EBI_GWAS_BMI
rs1396517	17	70425662	KCNJ2	rs1396517-T		$2$EBI_GWAS_BMI
rs143384	20	35437976	GDF5	rs143384-A		$2$EBI_GWAS_BMI
rs1538170	6	126431728	CENPW	rs1538170-T		$2$EBI_GWAS_BMI
rs1545552	2	33135271	LTBP1	rs1545552-A		$2$EBI_GWAS_BMI
rs1662837	4	81247735	PRKG2	rs1662837-T		$2$EBI_GWAS_BMI
rs16894959	6	34857885	UHRF1BP1	rs16894959-T		$2$EBI_GWAS_BMI
rs16942341	15	88845674	ACAN	rs16942341-T		$2$EBI_GWAS_BMI
rs169797	20	33338684	CDK5RAP1	rs169797-A		$2$EBI_GWAS_BMI
rs17193922	16	53510718	AKTIP	rs17193922-C		$2$EBI_GWAS_BMI
rs1727294	12	123131967	PITPNM2	rs1727294-A		$2$EBI_GWAS_BMI
rs17346473	1	172113953	DNM3	rs17346473-A		$2$EBI_GWAS_BMI
rs1759645	6	34227089	HMGA1	rs1759645-T		$2$EBI_GWAS_BMI
rs17819328	3	12447843	PPARG	rs17819328-T		$2$EBI_GWAS_BMI
rs1809889	12	124316680	FAM101A	rs1809889-T		$2$EBI_GWAS_BMI
rs1812175	4	144653692	HHIP	rs1812175-A		$2$EBI_GWAS_BMI
rs181553	18	49035660	DYM	rs181553-A		$2$EBI_GWAS_BMI
rs2034088	17	519811	VPF53, FAM101B	rs2034088-T		$2$EBI_GWAS_BMI
rs2098771	3	185845486	IGF2BP2	rs2098771-A		$2$EBI_GWAS_BMI
rs2247341	4	1699590	SLBP	rs2247341-A		$2$EBI_GWAS_BMI
rs2326788	20	6489447	BMP2	rs2326788-A		$2$EBI_GWAS_BMI
rs2377058	16	89668423	C16orf55	rs2377058-A		$2$EBI_GWAS_BMI
rs2597513	3	13514336	HDAC11	rs2597513-T		$2$EBI_GWAS_BMI
rs2638953	12	28381482	CCDC91	rs2638953-C		$2$EBI_GWAS_BMI
rs2820443	1	219580167	ZC3H11B	rs2820443-T		$2$EBI_GWAS_BMI
rs2993535	1	211981850	INTS7	rs2993535-A		$2$EBI_GWAS_BMI
rs3747579	16	4395326	CORO7	rs3747579-T		$2$EBI_GWAS_BMI
rs3748656	1	112694059	MOV10	rs3748656-T		$2$EBI_GWAS_BMI
rs3791679	2	55869757	EFEMP1	rs3791679-A		$2$EBI_GWAS_BMI
rs42235	7	92618762	CDK6	rs42235-T		$2$EBI_GWAS_BMI
rs4243400	3	172253069	FNDC3B	rs4243400-A		$2$EBI_GWAS_BMI
rs4246307	15	100223619	ADAMTS17	rs4246307-A		$2$EBI_GWAS_BMI
rs4369779	18	23155444	CABLES1	rs4369779-T		$2$EBI_GWAS_BMI
rs473902	9	95493953	PTCH1	rs473902-T		$2$EBI_GWAS_BMI
rs4973517	2	232297108	DIS3L2	rs4973517-T		$2$EBI_GWAS_BMI
rs558003	13	50598827	DLEU7	rs558003-A		$2$EBI_GWAS_BMI
rs561341	17	31989366	SUZ12	rs561341-T		$2$EBI_GWAS_BMI
rs6060717	20	35956725	SCAND1	rs6060717-T		$2$EBI_GWAS_BMI
rs606452	11	75565133	SERPINH1	rs606452-A		$2$EBI_GWAS_BMI
rs6088619	20	34824068	NCOA6	rs6088619-A		$2$EBI_GWAS_BMI
rs6470764	8	129713419	GSDMC	rs6470764-T		$2$EBI_GWAS_BMI
rs6556079	5	173570075	FAM44B	rs6556079-A		$2$EBI_GWAS_BMI
rs6570509	6	142395149	GPR126	rs6570509-T		$2$EBI_GWAS_BMI
rs6657613	1	17001705	ATP13A2	rs6657613-A		$2$EBI_GWAS_BMI
rs6672530	1	227583515	ZNF678	rs6672530-A		$2$EBI_GWAS_BMI
rs6739772	2	240901294	C2orf54	rs6739772-A		$2$EBI_GWAS_BMI
rs6845078	4	17950585	LCORL	rs6845078-T		$2$EBI_GWAS_BMI
rs686320	11	65477067	MALAT1	rs686320-C		$2$EBI_GWAS_BMI
rs7007820	8	134604494	ZFAT	rs7007820-A		$2$EBI_GWAS_BMI
rs7008867	8	23525691	SLC25A37	rs7008867-A		$2$EBI_GWAS_BMI
rs7162542	15	83845538	ADAMTSL3	rs7162542-C		$2$EBI_GWAS_BMI
rs7187776	16	28846324	TUFM	rs7187776-A		$2$EBI_GWAS_BMI
rs7223966	17	63816038	DDX42	rs7223966-A		$2$EBI_GWAS_BMI
rs724016	3	141386728	ZBTB38	rs724016-A		$2$EBI_GWAS_BMI
rs7521902	1	22164231	WNT4	rs7521902-A		$2$EBI_GWAS_BMI
rs7741091	6	31384854	MICA	rs7741091-A		$2$EBI_GWAS_BMI
rs7759938	6	104931079	LIN28B	rs7759938-T		$2$EBI_GWAS_BMI
rs798497	7	2756323	GNA12	rs798497-A		$2$EBI_GWAS_BMI
rs806794	6	26200449	HIST1H2BF	rs806794-A		$2$EBI_GWAS_BMI
rs849141	7	28145472	JAZF1	rs849141-A		$2$EBI_GWAS_BMI
rs891088	19	7184751	INSR	rs891088-A		$2$EBI_GWAS_BMI
rs9388766	6	130033710	L3MBTL3	rs9388766-T		$2$EBI_GWAS_BMI
rs9491696	6	127131494	RSPO3	rs9491696-C		$2$EBI_GWAS_BMI
rs9890032	17	30838916	ATAD5	rs9890032-C		$2$EBI_GWAS_BMI
rs991967	1	218442109	TGFB2	rs991967-A		$2$EBI_GWAS_BMI
rs9993613	4	72610297	ADAMTS3	rs9993613-T		$2$EBI_GWAS_BMI
rs10123368	9	96349102	SLC35D2	rs10123368-T		$2$EBI_GWAS_BMI
rs10748128	12	69433878	FRS2	rs10748128-T		$2$EBI_GWAS_BMI
rs10804591	3	129615390	PLXND1	rs10804591-A		$2$EBI_GWAS_BMI
rs10958476	8	56183249	PLAG1	rs10958476-T		$2$EBI_GWAS_BMI
rs11205303	1	149934520	MTMR11	rs11205303-T		$2$EBI_GWAS_BMI
rs11242	3	53091906	RFT1	rs11242-T		$2$EBI_GWAS_BMI
rs11612228	12	467818	B4GALNT3	rs11612228-T		$2$EBI_GWAS_BMI
rs11730399	4	145253769	OTUD4	rs11730399-A		$2$EBI_GWAS_BMI
rs1173771	5	32814922	NPR3	rs1173771-A		$2$EBI_GWAS_BMI
rs12086130	1	50707931	FAF1	rs12086130-T		$2$EBI_GWAS_BMI
rs12207675	6	75528025	FILIP1	rs12207675-T		$2$EBI_GWAS_BMI
rs12744534	1	170689214	PRRX1	rs12744534-A		$2$EBI_GWAS_BMI
rs12817549	12	93727538	CRADD	rs12817549-T		$2$EBI_GWAS_BMI
rs1294410	6	6738519	LY86	rs1294410-T		$2$EBI_GWAS_BMI
rs12980348	19	2181608	DOT1L	rs12980348-T		$2$EBI_GWAS_BMI
rs13216391	6	7789710	BMP6	rs13216391-A		$2$EBI_GWAS_BMI
rs1351394	12	65958046	HMGA2	rs1351394-T		$2$EBI_GWAS_BMI
rs1388251	3	56525216	CCDC66	rs1388251-A		$2$EBI_GWAS_BMI
rs143384	20	35437976	GDF5	rs143384-A		$2$EBI_GWAS_BMI
rs1538170	6	126431728	CENPW	rs1538170-T		$2$EBI_GWAS_BMI
rs1545552	2	33135271	LTBP1	rs1545552-A		$2$EBI_GWAS_BMI
rs1662837	4	81247735	PRKG2	rs1662837-T		$2$EBI_GWAS_BMI
rs16894959	6	34857885	UHRF1BP1	rs16894959-T		$2$EBI_GWAS_BMI
rs169797	20	33338684	CDK5RAP1	rs169797-A		$2$EBI_GWAS_BMI
rs17346473	1	172113953	DNM3	rs17346473-A		$2$EBI_GWAS_BMI
rs1759645	6	34227089	HMGA1	rs1759645-T		$2$EBI_GWAS_BMI
rs1812175	4	144653692	HHIP	rs1812175-A		$2$EBI_GWAS_BMI
rs181553	18	49035660	DYM	rs181553-A		$2$EBI_GWAS_BMI
rs2377058	16	89668423	C16orf55	rs2377058-A		$2$EBI_GWAS_BMI
rs2638953	12	28381482	CCDC91	rs2638953-C		$2$EBI_GWAS_BMI
rs2820443	1	219580167	ZC3H11B	rs2820443-T		$2$EBI_GWAS_BMI
rs2993535	1	211981850	INTS7	rs2993535-A		$2$EBI_GWAS_BMI
rs3791679	2	55869757	EFEMP1	rs3791679-A		$2$EBI_GWAS_BMI
rs42235	7	92618762	CDK6	rs42235-T		$2$EBI_GWAS_BMI
rs4246307	15	100223619	ADAMTS17	rs4246307-A		$2$EBI_GWAS_BMI
rs4369779	18	23155444	CABLES1	rs4369779-T		$2$EBI_GWAS_BMI
rs473902	9	95493953	PTCH1	rs473902-T		$2$EBI_GWAS_BMI
rs4973517	2	232297108	DIS3L2	rs4973517-T		$2$EBI_GWAS_BMI
rs558003	13	50598827	DLEU7	rs558003-A		$2$EBI_GWAS_BMI
rs561341	17	31989366	SUZ12	rs561341-T		$2$EBI_GWAS_BMI
rs6060717	20	35956725	SCAND1	rs6060717-T		$2$EBI_GWAS_BMI
rs6088619	20	34824068	NCOA6	rs6088619-A		$2$EBI_GWAS_BMI
rs6470764	8	129713419	GSDMC	rs6470764-T		$2$EBI_GWAS_BMI
rs6556079	5	173570075	FAM44B	rs6556079-A		$2$EBI_GWAS_BMI
rs6570509	6	142395149	GPR126	rs6570509-T		$2$EBI_GWAS_BMI
rs6657613	1	17001705	ATP13A2	rs6657613-A		$2$EBI_GWAS_BMI
rs6845078	4	17950585	LCORL	rs6845078-T		$2$EBI_GWAS_BMI
rs686320	11	65477067	MALAT1	rs686320-C		$2$EBI_GWAS_BMI
rs7162542	15	83845538	ADAMTSL3	rs7162542-C		$2$EBI_GWAS_BMI
rs7223966	17	63816038	DDX42	rs7223966-A		$2$EBI_GWAS_BMI
rs724016	3	141386728	ZBTB38	rs724016-A		$2$EBI_GWAS_BMI
rs7521902	1	22164231	WNT4	rs7521902-A		$2$EBI_GWAS_BMI
rs7741091	6	31384854	MICA	rs7741091-A		$2$EBI_GWAS_BMI
rs7759938	6	104931079	LIN28B	rs7759938-T		$2$EBI_GWAS_BMI
rs798497	7	2756323	GNA12	rs798497-A		$2$EBI_GWAS_BMI
rs806794	6	26200449	HIST1H2BF	rs806794-A		$2$EBI_GWAS_BMI
rs849141	7	28145472	JAZF1	rs849141-A		$2$EBI_GWAS_BMI
rs891088	19	7184751	INSR	rs891088-A		$2$EBI_GWAS_BMI
rs9388766	6	130033710	L3MBTL3	rs9388766-T		$2$EBI_GWAS_BMI
rs9890032	17	30838916	ATAD5	rs9890032-C		$2$EBI_GWAS_BMI
rs10140922	14	35360908	NFKBIA	rs10140922-T		$2$EBI_GWAS_BMI
rs10195252	2	164656581	GRB14, COBLL1	rs10195252-T		$2$EBI_GWAS_BMI
rs1046934	1	184054395	TSEN15	rs1046934-A		$2$EBI_GWAS_BMI
rs1053593	22	35264882	HMGXB4	rs1053593-T		$2$EBI_GWAS_BMI
rs10804591	3	129615390	PLXND1	rs10804591-A		$2$EBI_GWAS_BMI
rs10950949	7	23479641	IGF2BP3	rs10950949-A		$2$EBI_GWAS_BMI
rs11205303	1	149934520	MTMR11	rs11205303-T		$2$EBI_GWAS_BMI
rs11231694	11	64095410	MACROD1	rs11231694-C		$2$EBI_GWAS_BMI
rs11242	3	53091906	RFT1	rs11242-T		$2$EBI_GWAS_BMI
rs11730399	4	145253769	OTUD4	rs11730399-A		$2$EBI_GWAS_BMI
rs1173771	5	32814922	NPR3	rs1173771-A		$2$EBI_GWAS_BMI
rs12207675	6	75528025	FILIP1	rs12207675-T		$2$EBI_GWAS_BMI
rs12210905	6	27183530	HIST1H2AH	rs12210905-A		$2$EBI_GWAS_BMI
rs1254257	14	60365461	PPM1A	rs1254257-T		$2$EBI_GWAS_BMI
rs12744534	1	170689214	PRRX1	rs12744534-A		$2$EBI_GWAS_BMI
rs12817549	12	93727538	CRADD	rs12817549-T		$2$EBI_GWAS_BMI
rs1294410	6	6738519	LY86	rs1294410-T		$2$EBI_GWAS_BMI
rs12980348	19	2181608	DOT1L	rs12980348-T		$2$EBI_GWAS_BMI
rs13241538	7	130755103	KLF14	rs13241538-C		$2$EBI_GWAS_BMI
rs1351394	12	65958046	HMGA2	rs1351394-T		$2$EBI_GWAS_BMI
rs13695	17	40388941	TOP2A	rs13695-T		$2$EBI_GWAS_BMI
rs1396517	17	70425662	KCNJ2	rs1396517-T		$2$EBI_GWAS_BMI
rs143384	20	35437976	GDF5	rs143384-A		$2$EBI_GWAS_BMI
rs1545552	2	33135271	LTBP1	rs1545552-A		$2$EBI_GWAS_BMI
rs1662837	4	81247735	PRKG2	rs1662837-T		$2$EBI_GWAS_BMI
rs16894959	6	34857885	UHRF1BP1	rs16894959-T		$2$EBI_GWAS_BMI
rs17193922	16	53510718	AKTIP	rs17193922-C		$2$EBI_GWAS_BMI
rs1727294	12	123131967	PITPNM2	rs1727294-A		$2$EBI_GWAS_BMI
rs17346473	1	172113953	DNM3	rs17346473-A		$2$EBI_GWAS_BMI
rs17819328	3	12447843	PPARG	rs17819328-T		$2$EBI_GWAS_BMI
rs1812175	4	144653692	HHIP	rs1812175-A		$2$EBI_GWAS_BMI
rs181553	18	49035660	DYM	rs181553-A		$2$EBI_GWAS_BMI
rs2034088	17	519811	VPF53, FAM101B	rs2034088-T		$2$EBI_GWAS_BMI
rs2247341	4	1699590	SLBP	rs2247341-A		$2$EBI_GWAS_BMI
rs2597513	3	13514336	HDAC11	rs2597513-T		$2$EBI_GWAS_BMI
rs2638953	12	28381482	CCDC91	rs2638953-C		$2$EBI_GWAS_BMI
rs2820443	1	219580167	ZC3H11B	rs2820443-T		$2$EBI_GWAS_BMI
rs3747579	16	4395326	CORO7	rs3747579-T		$2$EBI_GWAS_BMI
rs3748656	1	112694059	MOV10	rs3748656-T		$2$EBI_GWAS_BMI
rs3791679	2	55869757	EFEMP1	rs3791679-A		$2$EBI_GWAS_BMI
rs42235	7	92618762	CDK6	rs42235-T		$2$EBI_GWAS_BMI
rs4243400	3	172253069	FNDC3B	rs4243400-A		$2$EBI_GWAS_BMI
rs4369779	18	23155444	CABLES1	rs4369779-T		$2$EBI_GWAS_BMI
rs473902	9	95493953	PTCH1	rs473902-T		$2$EBI_GWAS_BMI
rs558003	13	50598827	DLEU7	rs558003-A		$2$EBI_GWAS_BMI
rs6060717	20	35956725	SCAND1	rs6060717-T		$2$EBI_GWAS_BMI
rs6088619	20	34824068	NCOA6	rs6088619-A		$2$EBI_GWAS_BMI
rs6470764	8	129713419	GSDMC	rs6470764-T		$2$EBI_GWAS_BMI
rs6570509	6	142395149	GPR126	rs6570509-T		$2$EBI_GWAS_BMI
rs6657613	1	17001705	ATP13A2	rs6657613-A		$2$EBI_GWAS_BMI
rs6672530	1	227583515	ZNF678	rs6672530-A		$2$EBI_GWAS_BMI
rs6739772	2	240901294	C2orf54	rs6739772-A		$2$EBI_GWAS_BMI
rs686320	11	65477067	MALAT1	rs686320-C		$2$EBI_GWAS_BMI
rs7007820	8	134604494	ZFAT	rs7007820-A		$2$EBI_GWAS_BMI
rs7008867	8	23525691	SLC25A37	rs7008867-A		$2$EBI_GWAS_BMI
rs7044106	9	120731784	C5, FBXW2	rs7044106-C		$2$EBI_GWAS_BMI
rs7162542	15	83845538	ADAMTSL3	rs7162542-C		$2$EBI_GWAS_BMI
rs7187776	16	28846324	TUFM	rs7187776-A		$2$EBI_GWAS_BMI
rs7223966	17	63816038	DDX42	rs7223966-A		$2$EBI_GWAS_BMI
rs724016	3	141386728	ZBTB38	rs724016-A		$2$EBI_GWAS_BMI
rs7739232	6	53675537	KLHL31	rs7739232-A		$2$EBI_GWAS_BMI
rs7759938	6	104931079	LIN28B	rs7759938-T		$2$EBI_GWAS_BMI
rs798497	7	2756323	GNA12	rs798497-A		$2$EBI_GWAS_BMI
rs806794	6	26200449	HIST1H2BF	rs806794-A		$2$EBI_GWAS_BMI
rs849141	7	28145472	JAZF1	rs849141-A		$2$EBI_GWAS_BMI
rs891088	19	7184751	INSR	rs891088-A		$2$EBI_GWAS_BMI
rs9388766	6	130033710	L3MBTL3	rs9388766-T		$2$EBI_GWAS_BMI
rs9491696	6	127131494	RSPO3	rs9491696-C		$2$EBI_GWAS_BMI
rs9890032	17	30838916	ATAD5	rs9890032-C		$2$EBI_GWAS_BMI
rs991967	1	218442109	TGFB2	rs991967-A		$2$EBI_GWAS_BMI
rs9993613	4	72610297	ADAMTS3	rs9993613-T		$2$EBI_GWAS_BMI
rs722585	6	1775629	GMDS	rs722585-G		$2$EBI_GWAS_BMI
rs9939609	16	53786615	FTO	rs9939609-A		$2$EBI_GWAS_BMI
rs17782313	18	60183864	MC4R	rs17782313-C		$2$EBI_GWAS_BMI
rs10769908	11	8462542	STK33	rs10769908-C		$2$EBI_GWAS_BMI
rs2145270	20	6641038	BMP2	rs2145270-T		$2$EBI_GWAS_BMI
rs12324805	15	82059859	RKHD3	rs12324805-C		$2$EBI_GWAS_BMI
rs2967951	5	10463995	ROPN1L	rs2967951-T		$2$EBI_GWAS_BMI
rs643507	18	2946293	LPIN2	rs643507-C		$2$EBI_GWAS_BMI
rs2555603	13	33224125	STARD13, RP11-81F11.3	rs2555603-C		$2$EBI_GWAS_BMI
rs11259403	10	6530263	PRKCQ	rs11259403-C		$2$EBI_GWAS_BMI
rs3780215	9	19579429	SLC24A2	rs3780215-A		$2$EBI_GWAS_BMI
rs11603160	11	73183228	P2RY2	rs11603160-T		$2$EBI_GWAS_BMI
rs12468557	2	210630863	CPS1	rs12468557-T		$2$EBI_GWAS_BMI
rs1317830	4	34923442	intergenic	rs1317830-G		$2$EBI_GWAS_BMI
rs6567160	18	60161902	MC4R	rs6567160-C		$2$EBI_GWAS_BMI
rs62033400	16	53777876	FTO	rs62033400-G		$2$EBI_GWAS_BMI
rs939583	2	622531	TMEM18	rs939583-C		$2$EBI_GWAS_BMI
rs7350721	14	55866795	PELI2, LOC645687	rs7350721-C		$2$EBI_GWAS_BMI
rs7864204	9	68614263	LOC347097, PIP5K1B	rs7864204-A		$2$EBI_GWAS_BMI
rs4549702	7	148203924	CNTNAP2	rs4549702-G		$2$EBI_GWAS_BMI
rs8008758	14	101223708	LOC100128373, DIO3OS	rs8008758-A		$2$EBI_GWAS_BMI
rs7350721	14	55866795	PELI2, LOC645687	rs7350721-C		$2$EBI_GWAS_BMI
rs10133840	14	94944192	RPL15P2, DICER1	rs10133840-C		$2$EBI_GWAS_BMI
rs4969049	17	73004801	SLC39A11	rs4969049-C		$2$EBI_GWAS_BMI
rs2788032	1	53311959	LRP8	rs2788032-C		$2$EBI_GWAS_BMI
rs10133840	14	94944192	RPL15P2, DICER1	rs10133840-C		$2$EBI_GWAS_BMI
rs1763500	6	134223595	SGK1, LOC442261	rs1763500-C		$2$EBI_GWAS_BMI
rs1413020	20	12749395	PA2G4P2, SPTLC3	rs1413020-G		$2$EBI_GWAS_BMI
rs2144134	20	13167505	LOC100130692, SPTLC3	rs2144134-G		$2$EBI_GWAS_BMI
rs11876941	18	53379661	DCC	rs11876941-A		$2$EBI_GWAS_BMI
rs4549702	7	148203924	CNTNAP	rs4549702-G		$2$EBI_GWAS_BMI
rs1013063	21	34326090	KCNE2, LOC100130240	rs1013063-T		$2$EBI_GWAS_BMI
rs3934834	1	1070426	NR	rs3934834-G		$2$EBI_GWAS_BMI
rs824931	2	221936980	NR	rs824931-G		$2$EBI_GWAS_BMI
rs1024889	3	70414179	NR	rs1024889-G		$2$EBI_GWAS_BMI
rs2383393	4	179743500	NR	rs2383393-G		$2$EBI_GWAS_BMI
rs1927702	9	15986718	NR	rs1927702-G		$2$EBI_GWAS_BMI
rs1458095	11	81274505	NR	rs1458095-G		$2$EBI_GWAS_BMI
rs3803915	19	2160530	NR	rs3803915-C		$2$EBI_GWAS_BMI
rs1878047	19	51270548	NR	rs1878047-G		$2$EBI_GWAS_BMI
rs1152846	3	188703109	NR	rs1152846-G		$2$EBI_GWAS_BMI
rs12517906	5	180743819	NR	rs12517906-G		$2$EBI_GWAS_BMI
rs11075990	16	53785981	FTO	rs11075990-G		$2$EBI_GWAS_BMI
rs8089364	18	60191596	MC4R	rs8089364-C		$2$EBI_GWAS_BMI
rs2903492	2	624678	TMEM18	rs2903492-A		$2$EBI_GWAS_BMI
rs2568958	1	72299433	NEGR1	rs2568958-A		$2$EBI_GWAS_BMI
rs10938397	4	45180510	GNPDA2	rs10938397-G		$2$EBI_GWAS_BMI
rs633715	1	177883445	SEC16B	rs633715-C		$2$EBI_GWAS_BMI
rs987237	6	50835337	TFAP2B	rs987237-G		$2$EBI_GWAS_BMI
rs2030323	11	27706992	BDNF	rs2030323-C		$2$EBI_GWAS_BMI
rs7138803	12	49853685	LOC144233	rs7138803-A		$2$EBI_GWAS_BMI
rs1516725	3	186106215	ETV5	rs1516725-C		$2$EBI_GWAS_BMI
rs10818854	9	123684499	DENND1A	rs10818854-A		$2$EBI_GWAS_BMI
rs6097169	20	52940622	intergenic	rs6097169-A		$2$EBI_GWAS_BMI
rs8074700	17	48672429	intergenic	rs8074700-A		$2$EBI_GWAS_BMI
rs2033654	2	24880239	ADCY3	rs2033654-A		$2$EBI_GWAS_BMI
rs2326017	17	48643203	intergenic	rs2326017-T		$2$EBI_GWAS_BMI
rs1530016	2	25082887	EFR3B	rs1530016-T		$2$EBI_GWAS_BMI
rs713587	2	24935412	intergenic	rs713587-T		$2$EBI_GWAS_BMI
rs7775861	6	51101004	AL139097.1	rs7775861-T		$2$EBI_GWAS_BMI
rs17036328	3	12348985	PPARG	rs17036328-T		$2$EBI_GWAS_BMI
rs13422522	2	226146604	NYAP2	rs13422522-C		$2$EBI_GWAS_BMI
rs12454712	18	63178651	BCL2	rs12454712-T		$2$EBI_GWAS_BMI
rs7578326	2	226155937	IRS1	rs7578326-A		$2$EBI_GWAS_BMI
rs6899277	5	79549808	NR	rs6899277-G		$2$EBI_GWAS_BMI
rs6866721	5	116877085	SEMA6A	rs6866721-C		$2$EBI_GWAS_BMI
rs2497155	6	84154244	NR	rs2497155-T		$2$EBI_GWAS_BMI
rs7926805	11	17737040	NR	rs7926805-C		$2$EBI_GWAS_BMI
rs12882679	14	79380895	NRXN3	rs12882679-G		$2$EBI_GWAS_BMI
rs6833159	4	28831166	MIR4275, PCDH7	rs6833159-T		$2$EBI_GWAS_BMI
rs1475010	14	25667405	STXBP6, NOVA1	rs1475010-C		$2$EBI_GWAS_BMI
rs12101726	15	94038713	RGMA, MCTP2	rs12101726-C		$2$EBI_GWAS_BMI
rs1161397	6	50628740	DEFB112, TFAP2D	rs1161397-A		$2$EBI_GWAS_BMI
rs13034723 x rs11142387	2 x 9	190120954 x 70383416	GDF8 x KLF9	rs13034723-A x rs11142387-C		$2$EBI_GWAS_BMI
rs13034723 x rs11142387	2 x 9	190120954 x 70383416	GDF8 x KLF9	rs13034723-A x rs11142387-C		$2$EBI_GWAS_BMI
rs2078267	11	64566642	SLC22A11	rs2078267-C		$2$EBI_GWAS_BMI
rs4256922	10	50808856	ASAH2B, A1CF	rs4256922-C		$2$EBI_GWAS_BMI
rs10927094	1	243975688	LOC339529	rs10927094-C		$2$EBI_GWAS_BMI
rs10208940	2	68506257	APLF	rs10208940-C		$2$EBI_GWAS_BMI
rs1825500	3	7975268	GRM7, LMCD1_AS1	rs1825500-C		$2$EBI_GWAS_BMI
rs1045714	7	2613948	IQCE	rs1045714-G		$2$EBI_GWAS_BMI
rs9328573	15	99970799	ADAMTS17	rs9328573-G		$2$EBI_GWAS_BMI
rs6004862	22	25982107	MYO18B	rs6004862-T		$2$EBI_GWAS_BMI
rs7130144	11	130610697	ADAMTS15, C11orf44	rs7130144-C		$2$EBI_GWAS_BMI
rs2078267	11	64566642	SLC22A11	rs2078267-C		$2$EBI_GWAS_BMI
rs12580035	12	1802694	ADIPOR2, CACNA2D4	rs12580035-C		$2$EBI_GWAS_BMI
rs6004862	22	25982107	MYO18B	rs6004862-T		$2$EBI_GWAS_BMI
rs16993271	22	33911863	LARGE	rs16993271-G		$2$EBI_GWAS_BMI
rs1150561	6	10963614	SYCP2L	rs1150561-G		$2$EBI_GWAS_BMI
rs4748741	10	20970215	NEBL	rs4748741-T		$2$EBI_GWAS_BMI
rs2275906	6	25773581	SLC17A1, SLC17A4, HIST1H2AA	rs2275906-G		$2$EBI_GWAS_BMI
rs2816062	1	18577408	KLHDC7A, PAX7	rs2816062-G		$2$EBI_GWAS_BMI
rs842828	2	200382768	SPATS2L	rs842828-C		$2$EBI_GWAS_BMI
rs10189230	2	221493241	EPHA4	rs10189230-T		$2$EBI_GWAS_BMI
rs1825500	3	7975268	GRM7, LMCD1_AS1	rs1825500-C		$2$EBI_GWAS_BMI
rs17524553	5	147081128	PPP2R2B	rs17524553-T		$2$EBI_GWAS_BMI
rs244731	5	177112678	NSD1, PREL1D1, RAB34	rs244731-G		$2$EBI_GWAS_BMI
rs241436	6	32830099	TAP2	rs241436-G		$2$EBI_GWAS_BMI
rs9495528	6	139577721	CITED2, LOC100132735	rs9495528-C		$2$EBI_GWAS_BMI
rs7182385	15	84891845	SLC28A1	rs7182385-G		$2$EBI_GWAS_BMI
rs7249211	19	56906546	PEG3, USP29	rs7249211-G		$2$EBI_GWAS_BMI
rs7130144	11	130610697	ADAMTS15, C11orf44	rs7130144-C		$2$EBI_GWAS_BMI
rs1481012	4	88117930	ABCG2	rs1481012-G		$2$EBI_GWAS_BMI
rs524023	11	64590793	SLC22A12, NRXN2	rs524023-C		$2$EBI_GWAS_BMI
rs11079160	17	55327364	HLF	rs11079160-T		$2$EBI_GWAS_BMI
rs16839632	1	240198146	FMN2	rs16839632-G		$2$EBI_GWAS_BMI
rs12538804	7	7654288	RPA3	rs12538804-G		$2$EBI_GWAS_BMI
rs4944571	11	86397432	CCDC81, ME3	rs4944571-G		$2$EBI_GWAS_BMI
rs7263077	20	42605938	PTPRT	rs7263077-G		$2$EBI_GWAS_BMI
rs17723576	20	49667096	B4GALT5	rs17723576-G		$2$EBI_GWAS_BMI
rs11705126	22	27519985	MIAT, MN1	rs11705126-C		$2$EBI_GWAS_BMI
rs16984718	2	18327988	KCNS3, RDH14	rs16984718-G		$2$EBI_GWAS_BMI
rs16858164	2	170333607	UBR3, MYO3B, SP5	rs16858164-G		$2$EBI_GWAS_BMI
rs12281359	11	70571076	SHANK2	rs12281359-C		$2$EBI_GWAS_BMI
rs10158481	1	25171301	SYF2	rs10158481-T		$2$EBI_GWAS_BMI
rs4673553	2	210743655	CPS1	rs4673553-G		$2$EBI_GWAS_BMI
rs7783529	7	21987594	CDCA7L	rs7783529-C		$2$EBI_GWAS_BMI
rs13226763	7	114682069	FOXP2	rs13226763-C		$2$EBI_GWAS_BMI
rs2046180	8	73773169	STAU2, UBE2W	rs2046180-G		$2$EBI_GWAS_BMI
rs10880784	12	45449707	ANO6	rs10880784-G		$2$EBI_GWAS_BMI
rs1000791	17	79269796	RBFOX3	rs1000791-T		$2$EBI_GWAS_BMI
rs9616064	22	46586396	CELSR1, GRAMD4	rs9616064-C		$2$EBI_GWAS_BMI
rs10514758	3	115350302	ZBTB20, GAP43	rs10514758-G		$2$EBI_GWAS_BMI
rs383182	9	73500902	ANXA1	rs383182-C		$2$EBI_GWAS_BMI
rs12804815	11	27432182	LGR4	rs12804815-G		$2$EBI_GWAS_BMI
rs4886755	15	76005791	UBE2Q2, FBXO22, NRG4	rs4886755-G		$2$EBI_GWAS_BMI
rs17102247	1	46523800	DMBX1, MKNK1_AS1	rs17102247-C		$2$EBI_GWAS_BMI
rs7711186	5	178659923	CLK4	rs7711186-C		$2$EBI_GWAS_BMI
rs10279826	7	51630497	COBL, POM121L12	rs10279826-C		$2$EBI_GWAS_BMI
rs10786764	10	81917730	NRG3	rs10786764-C		$2$EBI_GWAS_BMI
rs2187511	11	56539377	OR8U8	rs2187511-G		$2$EBI_GWAS_BMI
rs10913469	1	177944384	SEC16B, RASAL2	rs10913469-C		$2$EBI_GWAS_BMI
rs7498665	16	28871920	ATP2A1, SH2B1	rs7498665-G		$2$EBI_GWAS_BMI
rs6499640	16	53735765	FTO	rs6499640-A		$2$EBI_GWAS_BMI
rs2568958	1	72299433	NEGR1	rs2568958-A		$2$EBI_GWAS_BMI
rs8050136	16	53782363	FTO	rs8050136-A		$2$EBI_GWAS_BMI
rs12970134	18	60217517	MC4R	rs12970134-A		$2$EBI_GWAS_BMI
rs6265	11	27658369	BDNF	rs6265-G		$2$EBI_GWAS_BMI
rs7561317	2	644953	TMEM18	rs7561317-G		$2$EBI_GWAS_BMI
rs10783050	1	96571527	NR	rs10783050-C		$2$EBI_GWAS_BMI
rs29941	19	33818627	KCTD15, CHST8	rs29941-C		$2$EBI_GWAS_BMI
rs7138803	12	49853685	BCDIN3D, FAIM2	rs7138803-A		$2$EBI_GWAS_BMI
rs925946	11	27645655	BDNF	rs925946-T		$2$EBI_GWAS_BMI
rs7481311	11	27561582	BDNF	rs7481311-T		$2$EBI_GWAS_BMI
rs7647305	3	186116501	SFRS10, ETV5, DGKG	rs7647305-C		$2$EBI_GWAS_BMI
rs2529049	7	24679987	MPP6, DFNA5	rs2529049-G		$2$EBI_GWAS_BMI
rs3115775	8	117695487	MED30, EXT1	rs3115775-C		$2$EBI_GWAS_BMI
rs1950832	14	41584698	LRFN5	rs1950832-C		$2$EBI_GWAS_BMI
rs1260326	2	27508073	GCKR	rs1260326-C		$2$EBI_GWAS_BMI
rs7539892	1	80509144	ELTD1, LPHN2	rs7539892-G		$2$EBI_GWAS_BMI
rs17381785	4	14917344	CPEB2_AS1	rs17381785-C		$2$EBI_GWAS_BMI
rs4246076	6	6592816	LY86	rs4246076-G		$2$EBI_GWAS_BMI
rs13241427	7	1249003	UNCX	rs13241427-G		$2$EBI_GWAS_BMI
rs7841806	8	139323570	COL22A1, KCNK9	rs7841806-C		$2$EBI_GWAS_BMI
rs5744897	12	132650245	POLE	rs5744897-C		$2$EBI_GWAS_BMI
rs4620914	15	37928190	TMCO5A	rs4620914-T		$2$EBI_GWAS_BMI
rs1670685	11	84181481	DLG2	rs1670685-G		$2$EBI_GWAS_BMI
rs16890640	6	25469103	LRRC16	rs16890640-T		$2$EBI_GWAS_BMI
rs1165152	6	25818538	SLC17A1, SLC17A4, SLC17A3	rs1165152-G		$2$EBI_GWAS_BMI
rs10493773	1	85660070	ZNHIT6, COL24A1	rs10493773-G		$2$EBI_GWAS_BMI
rs12120588	1	217741047	SPATA17	rs12120588-T		$2$EBI_GWAS_BMI
rs12464624	2	71507768	DYSF	rs12464624-C		$2$EBI_GWAS_BMI
rs344235	8	62013588	ASPH, NKAIN3	rs344235-G		$2$EBI_GWAS_BMI
rs12808519	11	69785769	FGF4, FGF3	rs12808519-T		$2$EBI_GWAS_BMI
rs12300553	12	15228276	RERG	rs12300553-G		$2$EBI_GWAS_BMI
rs11067278	12	114746248	TBX3, MED13L	rs11067278-C		$2$EBI_GWAS_BMI
rs2049186	18	34435264	NOL4, DTNA	rs2049186-T		$2$EBI_GWAS_BMI
rs1471633	1	145711327	PDZK1	rs1471633-C		$2$EBI_GWAS_BMI
rs1260326	2	27508073	GCKR	rs1260326-C		$2$EBI_GWAS_BMI
rs2078267	11	64566642	SLC22A11	rs2078267-C		$2$EBI_GWAS_BMI
rs11172134	12	57252006	R3HDM2, INHBC	rs11172134-T		$2$EBI_GWAS_BMI
rs12401457	1	236023397	NID1	rs12401457-G		$2$EBI_GWAS_BMI
rs6885032	5	173556276	STC2, BOD1	rs6885032-C		$2$EBI_GWAS_BMI
rs2683295	8	19220320	PSD3, SH2D4A	rs2683295-C		$2$EBI_GWAS_BMI
rs7841806	8	139323570	COL22A1, KCNK9	rs7841806-C		$2$EBI_GWAS_BMI
rs10502431	18	22436012	CTAGE1	rs10502431-C		$2$EBI_GWAS_BMI
rs11180992	12	41546862	PDZRN4	rs11180992-C		$2$EBI_GWAS_BMI
rs7680126	4	9983972	SLC2A9	rs7680126-G		$2$EBI_GWAS_BMI
rs2231142	4	88131171	ABCG2	rs2231142-G		$2$EBI_GWAS_BMI
rs780094	2	27518370	GCKR	rs780094-C		$2$EBI_GWAS_BMI
rs13129697	4	9925343	SLC2A9	rs13129697-G		$2$EBI_GWAS_BMI
rs10805346	4	9918723	SLC2A9	rs10805346-C		$2$EBI_GWAS_BMI
rs7680126	4	9983972	SLC2A9	rs7680126-G		$2$EBI_GWAS_BMI
rs2231142	4	88131171	ABCG2	rs2231142-G		$2$EBI_GWAS_BMI
rs1165209	6	25801091	SLC17A1, SLC17A4	rs1165209-G		$2$EBI_GWAS_BMI
rs2078267	11	64566642	SLC22A11	rs2078267-C		$2$EBI_GWAS_BMI
rs10897518	11	64593233	SLC22A12, NRXN2	rs10897518-C		$2$EBI_GWAS_BMI
rs11172134	12	57252006	R3HDM2, INHBC	rs11172134-T		$2$EBI_GWAS_BMI
rs1967017	1	145711421	PDZK1	rs1967017-C		$2$EBI_GWAS_BMI
rs780094	2	27518370	GCKR	rs780094-C		$2$EBI_GWAS_BMI
rs13129697	4	9925343	SLC2A9	rs13129697-G		$2$EBI_GWAS_BMI
rs2231142	4	88131171	ABCG2	rs2231142-G		$2$EBI_GWAS_BMI
rs10805346	4	9918723	SLC2A9	rs10805346-C		$2$EBI_GWAS_BMI
rs2199936	4	88124179	ABCG2	rs2199936-G		$2$EBI_GWAS_BMI
rs1165196	6	25812922	SLC17A1, SLC17A4	rs1165196-G		$2$EBI_GWAS_BMI
rs505802	11	64589600	SLC22A12, NRXN2	rs505802-C		$2$EBI_GWAS_BMI
rs7680126	4	9983972	SLC2A9	rs7680126-G		$2$EBI_GWAS_BMI
rs2231142	4	88131171	ABCG2	rs2231142-G		$2$EBI_GWAS_BMI
rs1165209	6	25801091	SLC17A1, SLC17A4	rs1165209-G		$2$EBI_GWAS_BMI
rs10897518	11	64593233	SLC22A12, NRXN2	rs10897518-C		$2$EBI_GWAS_BMI
rs13129697	4	9925343	SLC2A9	rs13129697-G		$2$EBI_GWAS_BMI
rs2231142	4	88131171	ABCG2	rs2231142-G		$2$EBI_GWAS_BMI
rs1165209	6	25801091	SLC17A1, SLC17A4	rs1165209-G		$2$EBI_GWAS_BMI
rs16890979	4	9920543	SLC2A9	rs16890979-C		$2$EBI_GWAS_BMI
rs2199936	4	88124179	ABCG2	rs2199936-G		$2$EBI_GWAS_BMI
rs10151686	14	29997260	PRKD1	rs10151686-A		$2$EBI_GWAS_BMI
rs10182181	2	24927427	NR	rs10182181-G		$2$EBI_GWAS_BMI
rs10938397	4	45180510	NR	rs10938397-G		$2$EBI_GWAS_BMI
rs11030104	11	27662970	NR	rs11030104-A		$2$EBI_GWAS_BMI
rs11079830	17	48605268	HOXB6	rs11079830-A		$2$EBI_GWAS_BMI
rs11676272	2	24918669	ADCY3	rs11676272-G		$2$EBI_GWAS_BMI
rs12041852	1	74537816	TNNI3K	rs12041852-G		$2$EBI_GWAS_BMI
rs12429545	13	53528071	OLFM4	rs12429545-A		$2$EBI_GWAS_BMI
rs12446632	16	19924067	NR	rs12446632-G		$2$EBI_GWAS_BMI
rs12566985	1	74536509	NR	rs12566985-G		$2$EBI_GWAS_BMI
rs13021737	2	632348	NR	rs13021737-G		$2$EBI_GWAS_BMI
rs13107325	4	102267552	SLC39A8	rs13107325-T		$2$EBI_GWAS_BMI
rs13107325	4	102267552	NR	rs13107325-T		$2$EBI_GWAS_BMI
rs13130484	4	45173674	GNPDA2	rs13130484-T		$2$EBI_GWAS_BMI
rs13253111	8	28204457	ELP3	rs13253111-A		$2$EBI_GWAS_BMI
rs13387838	2	206416723	ADAM23	rs13387838-A		$2$EBI_GWAS_BMI
rs1421085	16	53767042	FTO	rs1421085-C		$2$EBI_GWAS_BMI
rs1558902	16	53769662	NR	rs1558902-A		$2$EBI_GWAS_BMI
rs17024393	1	109612066	NR	rs17024393-C		$2$EBI_GWAS_BMI
rs17309930	11	27726946	BDNF	rs17309930-A		$2$EBI_GWAS_BMI
rs2207139	6	50877777	NR	rs2207139-G		$2$EBI_GWAS_BMI
rs25832	5	66879854	LOC375449	rs25832-A		$2$EBI_GWAS_BMI
rs2590942	1	72419598	NEGR1	rs2590942-T		$2$EBI_GWAS_BMI
rs3101336	1	72285502	NR	rs3101336-C		$2$EBI_GWAS_BMI
rs3829849	9	126628521	LMX1B	rs3829849-T		$2$EBI_GWAS_BMI
rs4569924	5	154160465	GALNT10	rs4569924-T		$2$EBI_GWAS_BMI
rs4854349	2	647861	TMEM18	rs4854349-C		$2$EBI_GWAS_BMI
rs543874	1	177920345	SEC16B	rs543874-G		$2$EBI_GWAS_BMI
rs543874	1	177920345	NR	rs543874-G		$2$EBI_GWAS_BMI
rs6567160	18	60161902	MC4R	rs6567160-C		$2$EBI_GWAS_BMI
rs7132908	12	49869365	FAIM2	rs7132908-A		$2$EBI_GWAS_BMI
rs7138803	12	49853685	NR	rs7138803-A		$2$EBI_GWAS_BMI
rs7550711	1	109540264	GPR61	rs7550711-T		$2$EBI_GWAS_BMI
rs7550711	1	109540264	GPR61	rs7550711-T		$2$EBI_GWAS_BMI
rs7715256	5	154158333	NR	rs7715256-G		$2$EBI_GWAS_BMI
rs7869969	9	93455165	FAM120A	rs7869969-G		$2$EBI_GWAS_BMI
rs8046312	16	19968012	GPR139	rs8046312-A		$2$EBI_GWAS_BMI
rs8092503	18	54812256	RAB27B	rs8092503-G		$2$EBI_GWAS_BMI
rs987237	6	50835337	TFAP2B	rs987237-G		$2$EBI_GWAS_BMI
rs8050136	16	53782363	FTO	rs8050136-A		$2$EBI_GWAS_BMI
rs9939609	16	53786615	FTO	rs9939609-A		$2$EBI_GWAS_BMI
rs6548238	2	634905	TMEM18	rs6548238-C		$2$EBI_GWAS_BMI
rs17782313	18	60183864	MC4R	rs17782313-C		$2$EBI_GWAS_BMI
rs10938397	4	45180510	GNPDA2	rs10938397-G		$2$EBI_GWAS_BMI
rs7498665	16	28871920	SH2B1	rs7498665-G		$2$EBI_GWAS_BMI
rs10838738	11	47641497	MTCH2	rs10838738-G		$2$EBI_GWAS_BMI
rs11084753	19	33831232	KCTD15	rs11084753-G		$2$EBI_GWAS_BMI
rs2815752	1	72346757	NEGR1	rs2815752-A		$2$EBI_GWAS_BMI
rs297325	11	16368048	SOX6	rs297325-C		$2$EBI_GWAS_BMI
rs4756846	11	16381965	SOX6	rs4756846-C		$2$EBI_GWAS_BMI
rs11671664	19	45669020	GIPR, QPCTL	rs11671664-G		$2$EBI_GWAS_BMI
rs6545814	2	24908447	ADCY3, DNAJC27	rs6545814-G		$2$EBI_GWAS_BMI
rs4776970	15	67788548	MAP2K5	rs4776970-A		$2$EBI_GWAS_BMI
rs9356744	6	20685255	CDKAL1	rs9356744-T		$2$EBI_GWAS_BMI
rs261967	5	96514546	PCSK1	rs261967-C		$2$EBI_GWAS_BMI
rs12597579	16	20246545	GP2	rs12597579-C		$2$EBI_GWAS_BMI
rs652722	11	31883988	PAX6	rs652722-C		$2$EBI_GWAS_BMI
rs111942351	5	143693985	CTB-57H20.1	rs111942351-A		$2$EBI_GWAS_BMI
rs116133558	1	203747715	ATP2B4	rs116133558-T		$2$EBI_GWAS_BMI
rs1664789	5	53986819	ARL15	rs1664789-C		$2$EBI_GWAS_BMI
rs1144	7	105115908	SRPK2	rs1144-C		$2$EBI_GWAS_BMI
rs1776897	6	34227234	HMGA1	rs1776897-T		$2$EBI_GWAS_BMI
rs1776897	6	34227234	HMGA1	rs1776897-T		$2$EBI_GWAS_BMI
rs1776897	6	34227234	HMGA1	rs1776897-T		$2$EBI_GWAS_BMI
rs4239436	18	23151966	CABLES1	rs4239436-A		$2$EBI_GWAS_BMI
rs1812175	4	144653692	HHIP	rs1812175-A		$2$EBI_GWAS_BMI
rs4239436	18	23151966	CABLES1	rs4239436-A		$2$EBI_GWAS_BMI
rs2197271	4	81239194	PRKG2	rs2197271-C		$2$EBI_GWAS_BMI
rs7162542	15	83845538	ADAMTSL3	rs7162542-C		$2$EBI_GWAS_BMI
rs7162542	15	83845538	ADAMTSL3	rs7162542-C		$2$EBI_GWAS_BMI
rs7162542	15	83845538	ADAMTSL3	rs7162542-C		$2$EBI_GWAS_BMI
rs9435732	1	16981663	MFAP2	rs9435732-T		$2$EBI_GWAS_BMI
rs4239436	18	23151966	CABLES1	rs4239436-A		$2$EBI_GWAS_BMI
rs4141278	7	25817905	NFE2L3	rs4141278-T		$2$EBI_GWAS_BMI
rs12679556	8	71601993	MSC	rs12679556-T		$2$EBI_GWAS_BMI
rs7684221	4	17955731	LCORL	rs7684221-A		$2$EBI_GWAS_BMI
rs11144688	9	75927370	PCSK5	rs11144688-A		$2$EBI_GWAS_BMI
rs4141278	7	25817905	NFE2L3	rs4141278-T		$2$EBI_GWAS_BMI
rs1812175	4	144653692	HHIP	rs1812175-A		$2$EBI_GWAS_BMI
rs1344674	3	141406344	ZBTB38	rs1344674-A		$2$EBI_GWAS_BMI
rs4886782	15	73936469	LOXL1	rs4886782-A		$2$EBI_GWAS_BMI
rs9435732	1	16981663	MFAP2	rs9435732-T		$2$EBI_GWAS_BMI
rs12207675	6	75528025	FILIP1	rs12207675-T		$2$EBI_GWAS_BMI
rs4141278	7	25817905	NFE2L3	rs4141278-T		$2$EBI_GWAS_BMI
rs12207675	6	75528025	FILIP1	rs12207675-T		$2$EBI_GWAS_BMI
rs12330322	3	72406204	RYBP	rs12330322-T		$2$EBI_GWAS_BMI
rs11205277	1	149920979	SF3B4	rs11205277-A		$2$EBI_GWAS_BMI
rs2197271	4	81239194	PRKG2	rs2197271-C		$2$EBI_GWAS_BMI
rs12048049	1	218423955	TGFB2	rs12048049-C		$2$EBI_GWAS_BMI
rs12493901	3	172204265	FNDC3B	rs12493901-A		$2$EBI_GWAS_BMI
rs882367	17	61417213	C17orf82	rs882367-T		$2$EBI_GWAS_BMI
rs9977276	21	46016413	COL6A1	rs9977276-T		$2$EBI_GWAS_BMI
rs12489828	3	52532998	NT5DC2	rs12489828-T		$2$EBI_GWAS_BMI
rs9435732	1	16981663	MFAP2	rs9435732-T		$2$EBI_GWAS_BMI
rs11205277	1	149920979	SF3B4	rs11205277-A		$2$EBI_GWAS_BMI
rs6570507	6	142358435	GPR126	rs6570507-A		$2$EBI_GWAS_BMI
rs882367	17	61417213	C17orf82	rs882367-T		$2$EBI_GWAS_BMI
rs2214442	7	20353164	ITGB8	rs2214442-A		$2$EBI_GWAS_BMI
rs2160077	14	91962066	TRIP11	rs2160077-A		$2$EBI_GWAS_BMI
rs12679556	8	71601993	MSC	rs12679556-T		$2$EBI_GWAS_BMI
rs3760318	17	30920697	CENTA2	rs3760318-A		$2$EBI_GWAS_BMI
rs7684221	4	17955731	LCORL	rs7684221-A		$2$EBI_GWAS_BMI
rs882367	17	61417213	C17orf82	rs882367-T		$2$EBI_GWAS_BMI
rs12048049	1	218423955	TGFB2	rs12048049-C		$2$EBI_GWAS_BMI
rs2214442	7	20353164	ITGB8	rs2214442-A		$2$EBI_GWAS_BMI
rs272869	5	132342304	SLC22A4	rs272869-A		$2$EBI_GWAS_BMI
rs4246302	15	100147762	ADAMTS17	rs4246302-A		$2$EBI_GWAS_BMI
rs2124969	2	160132975	ITGB6	rs2124969-T		$2$EBI_GWAS_BMI
rs6570507	6	142358435	GPR126	rs6570507-A		$2$EBI_GWAS_BMI
rs4886782	15	73936469	LOXL1	rs4886782-A		$2$EBI_GWAS_BMI
rs11205277	1	149920979	SF3B4	rs11205277-A		$2$EBI_GWAS_BMI
rs1344674	3	141406344	ZBTB38	rs1344674-A		$2$EBI_GWAS_BMI
rs7970350	12	65966384	HMGA2	rs7970350-T		$2$EBI_GWAS_BMI
rs1879529	15	88871064	ACAN	rs1879529-T		$2$EBI_GWAS_BMI
rs6570507	6	142358435	GPR126	rs6570507-A		$2$EBI_GWAS_BMI
rs3786897	19	33402102	PEPD	rs3786897-A		$2$EBI_GWAS_BMI
rs12048049	1	218423955	TGFB2	rs12048049-C		$2$EBI_GWAS_BMI
rs12330322	3	72406204	RYBP	rs12330322-T		$2$EBI_GWAS_BMI
rs1879529	15	88871064	ACAN	rs1879529-T		$2$EBI_GWAS_BMI
rs9977276	21	46016413	COL6A1	rs9977276-T		$2$EBI_GWAS_BMI
rs4868125	5	171854871	FBXW11	rs4868125-C		$2$EBI_GWAS_BMI
rs2047937	16	49830880	ZNF423	rs2047937-T		$2$EBI_GWAS_BMI
rs4246302	15	100147762	ADAMTS17	rs4246302-A		$2$EBI_GWAS_BMI
rs4868125	5	171854871	FBXW11	rs4868125-C		$2$EBI_GWAS_BMI
rs3760318	17	30920697	CENTA2	rs3760318-A		$2$EBI_GWAS_BMI
rs272869	5	132342304	SLC22A4	rs272869-A		$2$EBI_GWAS_BMI
rs12493901	3	172204265	FNDC3B	rs12493901-A		$2$EBI_GWAS_BMI
rs2052670	2	65991347	KRT18P33	rs2052670-A		$2$EBI_GWAS_BMI
rs2124969	2	160132975	ITGB6	rs2124969-T		$2$EBI_GWAS_BMI
rs3786897	19	33402102	PEPD	rs3786897-A		$2$EBI_GWAS_BMI
rs12489828	3	52532998	NT5DC2	rs12489828-T		$2$EBI_GWAS_BMI
rs7970350	12	65966384	HMGA2	rs7970350-T		$2$EBI_GWAS_BMI
rs2047937	16	49830880	ZNF423	rs2047937-T		$2$EBI_GWAS_BMI
rs2160077	14	91962066	TRIP11	rs2160077-A		$2$EBI_GWAS_BMI
rs6437061	2	232320342	DIS3L2	rs6437061-A		$2$EBI_GWAS_BMI
rs7830933	8	23745811	NKX2-6	rs7830933-A		$2$EBI_GWAS_BMI
rs2294239	22	29053489	ZNRF3	rs2294239-A		$2$EBI_GWAS_BMI
rs6715793	2	33154196	LTBP1	rs6715793-T		$2$EBI_GWAS_BMI
rs12608504	19	18278325	JUND	rs12608504-A		$2$EBI_GWAS_BMI
rs12317176	12	123920171	DNAH10	rs12317176-T		$2$EBI_GWAS_BMI
rs3862030	10	102567827	SUFU	rs3862030-A		$2$EBI_GWAS_BMI
rs7621331	3	136043085	PPP2R3A	rs7621331-A		$2$EBI_GWAS_BMI
rs7773004	6	26267527	HIST1H3G, HIST1H2BH	rs7773004-A		$2$EBI_GWAS_BMI
rs12127195	1	221136075	HLX	rs12127195-A		$2$EBI_GWAS_BMI
rs7733331	5	32828740	C5orf23	rs7733331-T		$2$EBI_GWAS_BMI
rs13210323	6	35037307	ANKS1A	rs13210323-A		$2$EBI_GWAS_BMI
rs9860730	3	64715470	ADAMTS9	rs9860730-A		$2$EBI_GWAS_BMI
rs2745353	6	127131790	RSPO3	rs2745353-T		$2$EBI_GWAS_BMI
rs395962	6	104949543	LIN28B	rs395962-T		$2$EBI_GWAS_BMI
rs12608504	19	18278325	JUND	rs12608504-A		$2$EBI_GWAS_BMI
rs4542783	19	8577276	ADAMTS10	rs4542783-T		$2$EBI_GWAS_BMI
rs2274432	1	184051811	TSEN15	rs2274432-A		$2$EBI_GWAS_BMI
rs6772896	3	134484505	ANAPC13, CEP63	rs6772896-T		$2$EBI_GWAS_BMI
rs10516107	5	173921153	CPEB4	rs10516107-A		$2$EBI_GWAS_BMI
rs7166081	15	67199963	SMAD3	rs7166081-A		$2$EBI_GWAS_BMI
rs6715793	2	33154196	LTBP1	rs6715793-T		$2$EBI_GWAS_BMI
rs2638953	12	28381482	CCDC91	rs2638953-C		$2$EBI_GWAS_BMI
rs6772896	3	134484505	ANAPC13, CEP63	rs6772896-T		$2$EBI_GWAS_BMI
rs798502	7	2750246	GNA12	rs798502-A		$2$EBI_GWAS_BMI
rs822531	7	148932667	EZH2	rs822531-T		$2$EBI_GWAS_BMI
rs849140	7	28144083	JAZF1	rs849140-T		$2$EBI_GWAS_BMI
rs6772896	3	134484505	ANAPC13, CEP63	rs6772896-T		$2$EBI_GWAS_BMI
rs2274432	1	184051811	TSEN15	rs2274432-A		$2$EBI_GWAS_BMI
rs10041657	5	108816727	FER	rs10041657-A		$2$EBI_GWAS_BMI
rs7801581	7	27184152	HOXA11	rs7801581-T		$2$EBI_GWAS_BMI
rs13173241	5	56565532	MAP3K1	rs13173241-A		$2$EBI_GWAS_BMI
rs12991495	2	25263901	DNMT3A	rs12991495-T		$2$EBI_GWAS_BMI
rs7536458	1	118321979	SPAG17	rs7536458-T		$2$EBI_GWAS_BMI
rs2294239	22	29053489	ZNRF3	rs2294239-A		$2$EBI_GWAS_BMI
rs7773004	6	26267527	HIST1H3G, HIST1H2BH	rs7773004-A		$2$EBI_GWAS_BMI
rs10041657	5	108816727	FER	rs10041657-A		$2$EBI_GWAS_BMI
rs17451107	3	157079820	LEKR1	rs17451107-T		$2$EBI_GWAS_BMI
rs4542783	19	8577276	ADAMTS10	rs4542783-T		$2$EBI_GWAS_BMI
rs2274432	1	184051811	TSEN15	rs2274432-A		$2$EBI_GWAS_BMI
rs2638953	12	28381482	CCDC91	rs2638953-C		$2$EBI_GWAS_BMI
rs7801581	7	27184152	HOXA11	rs7801581-T		$2$EBI_GWAS_BMI
rs6437061	2	232320342	DIS3L2	rs6437061-A		$2$EBI_GWAS_BMI
rs3862030	10	102567827	SUFU	rs3862030-A		$2$EBI_GWAS_BMI
rs7621331	3	136043085	PPP2R3A	rs7621331-A		$2$EBI_GWAS_BMI
rs6556301	5	177100576	FGFR4	rs6556301-T		$2$EBI_GWAS_BMI
rs1884897	20	6632185	BMP2	rs1884897-A		$2$EBI_GWAS_BMI
rs12991495	2	25263901	DNMT3A	rs12991495-T		$2$EBI_GWAS_BMI
rs12127195	1	221136075	HLX	rs12127195-A		$2$EBI_GWAS_BMI
rs395962	6	104949543	LIN28B	rs395962-T		$2$EBI_GWAS_BMI
rs849140	7	28144083	JAZF1	rs849140-T		$2$EBI_GWAS_BMI
rs10516107	5	173921153	CPEB4	rs10516107-A		$2$EBI_GWAS_BMI
rs998584	6	43790159	VEGFA	rs998584-A		$2$EBI_GWAS_BMI
rs2745353	6	127131790	RSPO3	rs2745353-T		$2$EBI_GWAS_BMI
rs2071449	12	54034227	HOXC5	rs2071449-A		$2$EBI_GWAS_BMI
rs822531	7	148932667	EZH2	rs822531-T		$2$EBI_GWAS_BMI
rs7801581	7	27184152	HOXA11	rs7801581-T		$2$EBI_GWAS_BMI
rs7536458	1	118321979	SPAG17	rs7536458-T		$2$EBI_GWAS_BMI
rs1784203	11	93716968	KIAA1731	rs1784203-A		$2$EBI_GWAS_BMI
rs3897379	1	219586391	LYPLAL1	rs3897379-A		$2$EBI_GWAS_BMI
rs2071449	12	54034227	HOXC5	rs2071449-A		$2$EBI_GWAS_BMI
rs849140	7	28144083	JAZF1	rs849140-T		$2$EBI_GWAS_BMI
rs12991495	2	25263901	DNMT3A	rs12991495-T		$2$EBI_GWAS_BMI
rs1884897	20	6632185	BMP2	rs1884897-A		$2$EBI_GWAS_BMI
rs7166081	15	67199963	SMAD3	rs7166081-A		$2$EBI_GWAS_BMI
rs17451107	3	157079820	LEKR1	rs17451107-T		$2$EBI_GWAS_BMI
rs7830933	8	23745811	NKX2-6	rs7830933-A		$2$EBI_GWAS_BMI
rs7733331	5	32828740	C5orf23	rs7733331-T		$2$EBI_GWAS_BMI
rs798502	7	2750246	GNA12	rs798502-A		$2$EBI_GWAS_BMI
rs7773004	6	26267527	HIST1H3G, HIST1H2BH	rs7773004-A		$2$EBI_GWAS_BMI
rs2071449	12	54034227	HOXC5	rs2071449-A		$2$EBI_GWAS_BMI
rs12317176	12	123920171	DNAH10	rs12317176-T		$2$EBI_GWAS_BMI
rs10195252	2	164656581	GRB14, COBLL1	rs10195252-T		$2$EBI_GWAS_BMI
rs2745353	6	127131790	RSPO3	rs2745353-T		$2$EBI_GWAS_BMI
rs1884897	20	6632185	BMP2	rs1884897-A		$2$EBI_GWAS_BMI
rs10923712	1	118962811	TBX15, WARS2	rs10923712-A		$2$EBI_GWAS_BMI
rs3791679	2	55869757	EFEMP1	rs3791679-A		$2$EBI_GWAS_BMI
rs10923712	1	118962811	TBX15, WARS2	rs10923712-A		$2$EBI_GWAS_BMI
rs10923712	1	118962811	TBX15, WARS2	rs10923712-A		$2$EBI_GWAS_BMI
rs6556301	5	177100576	FGFR4	rs6556301-T		$2$EBI_GWAS_BMI
rs395962	6	104949543	LIN28B	rs395962-T		$2$EBI_GWAS_BMI
rs7536458	1	118321979	SPAG17	rs7536458-T		$2$EBI_GWAS_BMI
rs9860730	3	64715470	ADAMTS9	rs9860730-A		$2$EBI_GWAS_BMI
rs10925060	1	247487838	OR2W5, NLRP3	rs10925060-T		$2$EBI_GWAS_BMI
rs13173241	5	56565532	MAP3K1	rs13173241-A		$2$EBI_GWAS_BMI
rs473902	9	95493953	PTCH1	rs473902-T		$2$EBI_GWAS_BMI
rs473902	9	95493953	PTCH1	rs473902-T		$2$EBI_GWAS_BMI
rs473902	9	95493953	PTCH1	rs473902-T		$2$EBI_GWAS_BMI
rs17472426	5	160267350	CCNJL	rs17472426-T		$2$EBI_GWAS_BMI
rs3791679	2	55869757	EFEMP1	rs3791679-A		$2$EBI_GWAS_BMI
rs998584	6	43790159	VEGFA	rs998584-A		$2$EBI_GWAS_BMI
rs16957304	16	67301066	KCTD19	rs16957304-A		$2$EBI_GWAS_BMI
rs16957304	16	67301066	KCTD19	rs16957304-A		$2$EBI_GWAS_BMI
rs1784203	11	93716968	KIAA1731	rs1784203-A		$2$EBI_GWAS_BMI
rs16953002	16	54080912	FTO	rs16953002-A		$2$EBI_GWAS_BMI
rs11847697	14	30045906	PRKD1	rs11847697-T		$2$EBI_GWAS_BMI
rs11866815	16	337867	AXIN1	rs11866815-C		$2$EBI_GWAS_BMI
rs11997175	8	33912552	DUSP26	rs11997175-C		$2$EBI_GWAS_BMI
rs12016871	13	27443645	MTIF3	rs12016871-T		$2$EBI_GWAS_BMI
rs12150665	17	36558947	GGNBP2	rs12150665-T		$2$EBI_GWAS_BMI
rs12286929	11	115151684	CADM1	rs12286929-G		$2$EBI_GWAS_BMI
rs12401738	1	77981077	FUBP1	rs12401738-A		$2$EBI_GWAS_BMI
rs12429545	13	53528071	OLFM4	rs12429545-A		$2$EBI_GWAS_BMI
rs12446632	16	19924067	GPRC5B	rs12446632-G		$2$EBI_GWAS_BMI
rs12454712	18	63178651	BCL2	rs12454712-C		$2$EBI_GWAS_BMI
rs12546962	8	9340675	LOC157273	rs12546962-G		$2$EBI_GWAS_BMI
rs12566985	1	74536509	FPGT-TNNI3K	rs12566985-G		$2$EBI_GWAS_BMI
rs12680842	8	94570378	KIAA1429	rs12680842-A		$2$EBI_GWAS_BMI
rs12885454	14	29267632	PRKD1	rs12885454-C		$2$EBI_GWAS_BMI
rs12894211	14	69327834	GALNTL1	rs12894211-C		$2$EBI_GWAS_BMI
rs12940622	17	80641771	RPTOR	rs12940622-G		$2$EBI_GWAS_BMI
rs12961799	18	12904400	PTPN2	rs12961799-C		$2$EBI_GWAS_BMI
rs13021737	2	632348	TMEM18	rs13021737-G		$2$EBI_GWAS_BMI
rs13078960	3	85758440	CADM2	rs13078960-G		$2$EBI_GWAS_BMI
rs13107325	4	102267552	SLC39A8	rs13107325-T		$2$EBI_GWAS_BMI
rs13191362	6	162612318	PARK2	rs13191362-A		$2$EBI_GWAS_BMI
rs13201877	6	137354404	IFNGR1	rs13201877-G		$2$EBI_GWAS_BMI
rs134871	22	42256710	LOC388906	rs134871-C		$2$EBI_GWAS_BMI
rs1436351	3	104899129	ALCAM	rs1436351-T		$2$EBI_GWAS_BMI
rs1439620	15	92886416	LOC100507217	rs1439620-A		$2$EBI_GWAS_BMI
rs1441264	13	79006784	MIR548A2	rs1441264-A		$2$EBI_GWAS_BMI
rs1460676	2	163711179	FIGN	rs1460676-C		$2$EBI_GWAS_BMI
rs1502337	12	110625047	TCTN1	rs1502337-T		$2$EBI_GWAS_BMI
rs150992	5	98939493	LOC100289230	rs150992-A		$2$EBI_GWAS_BMI
rs1516725	3	186106215	ETV5	rs1516725-C		$2$EBI_GWAS_BMI
rs1528435	2	180686235	UBE2E3	rs1528435-T		$2$EBI_GWAS_BMI
rs1546924	1	111730863	FAM212B	rs1546924-T		$2$EBI_GWAS_BMI
rs1557765	11	17382092	KCNJ11	rs1557765-C		$2$EBI_GWAS_BMI
rs1558902	16	53769662	FTO	rs1558902-A		$2$EBI_GWAS_BMI
rs16851483	3	141556594	RASA2	rs16851483-T		$2$EBI_GWAS_BMI
rs16907751	8	80463222	ZBTB10	rs16907751-C		$2$EBI_GWAS_BMI
rs16951275	15	67784830	MAP2K5	rs16951275-T		$2$EBI_GWAS_BMI
rs17001654	4	76208415	SCARB2	rs17001654-G		$2$EBI_GWAS_BMI
rs17024393	1	109612066	GNAT2	rs17024393-C		$2$EBI_GWAS_BMI
rs17094222	10	100635683	HIF1AN	rs17094222-C		$2$EBI_GWAS_BMI
rs17203016	2	207390794	CREB1	rs17203016-G		$2$EBI_GWAS_BMI
rs17405819	8	75894349	HNF4G	rs17405819-T		$2$EBI_GWAS_BMI
rs17513613	19	29795915	CCNE1	rs17513613-C		$2$EBI_GWAS_BMI
rs17522122	14	32833676	AKAP6	rs17522122-T		$2$EBI_GWAS_BMI
rs17630235	12	112153882	TRAFD1	rs17630235-G		$2$EBI_GWAS_BMI
rs17665162	6	50307545	DEFB112	rs17665162-C		$2$EBI_GWAS_BMI
rs17724992	19	18344015	PGPEP1	rs17724992-A		$2$EBI_GWAS_BMI
rs1808579	18	23524924	C18orf8	rs1808579-C		$2$EBI_GWAS_BMI
rs1816537	11	113097929	NCAM1	rs1816537-C		$2$EBI_GWAS_BMI
rs1830074	7	6679043	ZNF12	rs1830074-C		$2$EBI_GWAS_BMI
rs1884897	20	6632185	BMP2	rs1884897-G		$2$EBI_GWAS_BMI
rs1928295	9	117616205	TLR4	rs1928295-T		$2$EBI_GWAS_BMI
rs1979755	2	42481265	KCNG3	rs1979755-C		$2$EBI_GWAS_BMI
rs200810	6	97474308	MMS22L	rs200810-T		$2$EBI_GWAS_BMI
rs2033529	6	40380914	TDRG1	rs2033529-G		$2$EBI_GWAS_BMI
rs2033732	8	84167474	RALYL	rs2033732-C		$2$EBI_GWAS_BMI
rs205262	6	34595387	C6orf106	rs205262-G		$2$EBI_GWAS_BMI
rs2075650	19	44892362	TOMM40	rs2075650-A		$2$EBI_GWAS_BMI
rs2080454	16	49028679	CBLN1	rs2080454-C		$2$EBI_GWAS_BMI
rs2112347	5	75719417	POC5	rs2112347-T		$2$EBI_GWAS_BMI
rs2121279	2	142285716	LRP1B	rs2121279-T		$2$EBI_GWAS_BMI
rs2124499	3	123374694	ADCY5	rs2124499-G		$2$EBI_GWAS_BMI
rs2176040	2	226228086	LOC646736	rs2176040-A		$2$EBI_GWAS_BMI
rs2176598	11	43842728	HSD17B12	rs2176598-T		$2$EBI_GWAS_BMI
rs2177596	2	227025567	COL4A4	rs2177596-T		$2$EBI_GWAS_BMI
rs2228213	6	12124622	HIVEP1	rs2228213-G		$2$EBI_GWAS_BMI
rs2236176	20	21100847	PLK1S1	rs2236176-T		$2$EBI_GWAS_BMI
rs2245368	7	76978826	PMS2L11	rs2245368-C		$2$EBI_GWAS_BMI
rs2270204	9	128280455	SWI5	rs2270204-G		$2$EBI_GWAS_BMI
rs2275426	1	46021880	MAST2	rs2275426-A		$2$EBI_GWAS_BMI
rs2287019	19	45698914	QPCTL	rs2287019-C		$2$EBI_GWAS_BMI
rs2304130	19	19678719	ZNF101	rs2304130-A		$2$EBI_GWAS_BMI
rs2307022	16	68348075	PRMT7	rs2307022-A		$2$EBI_GWAS_BMI
rs2365389	3	61250788	FHIT	rs2365389-C		$2$EBI_GWAS_BMI
rs2371767	3	64732582	MIR548AN	rs2371767-C		$2$EBI_GWAS_BMI
rs2391518	4	129895905	C4orf33	rs2391518-T		$2$EBI_GWAS_BMI
rs2481044	6	160286215	SLC22A2	rs2481044-T		$2$EBI_GWAS_BMI
rs2481665	1	62129005	INADL	rs2481665-T		$2$EBI_GWAS_BMI
rs2579103	12	90239730	LOC338758	rs2579103-C		$2$EBI_GWAS_BMI
rs2612012	3	53711598	CACNA1D	rs2612012-A		$2$EBI_GWAS_BMI
rs2650492	16	28322090	SBK1	rs2650492-A		$2$EBI_GWAS_BMI
rs2710323	3	52781889	ITIH1	rs2710323-C		$2$EBI_GWAS_BMI
rs2820292	1	201815159	NAV1	rs2820292-C		$2$EBI_GWAS_BMI
rs2836754	21	38919816	ETS2	rs2836754-C		$2$EBI_GWAS_BMI
rs2845885	11	64101590	MACROD1	rs2845885-T		$2$EBI_GWAS_BMI
rs285575	12	41527863	PDZRN4	rs285575-A		$2$EBI_GWAS_BMI
rs288232	5	108083847	FBXL17	rs288232-C		$2$EBI_GWAS_BMI
rs29941	19	33818627	KCTD15	rs29941-G		$2$EBI_GWAS_BMI
rs3002271	1	96976673	DPYD	rs3002271-A		$2$EBI_GWAS_BMI
rs3101336	1	72285502	NEGR1	rs3101336-C		$2$EBI_GWAS_BMI
rs3134353	8	100935225	YWHAZ	rs3134353-T		$2$EBI_GWAS_BMI
rs33439	19	30454264	ZNF536	rs33439-T		$2$EBI_GWAS_BMI
rs355810	2	164829136	COBLL1	rs355810-A		$2$EBI_GWAS_BMI
rs3736485	15	51456413	DMXL2	rs3736485-A		$2$EBI_GWAS_BMI
rs3779273	7	78199623	MAGI2	rs3779273-G		$2$EBI_GWAS_BMI
rs3783890	14	93323930	BTBD7	rs3783890-T		$2$EBI_GWAS_BMI
rs3810291	19	47065746	ZC3H4	rs3810291-A		$2$EBI_GWAS_BMI
rs3817334	11	47629441	MTCH2	rs3817334-T		$2$EBI_GWAS_BMI
rs3824756	10	102599593	SUFU	rs3824756-C		$2$EBI_GWAS_BMI
rs3849570	3	81742961	GBE1	rs3849570-A		$2$EBI_GWAS_BMI
rs3888190	16	28878165	ATP2A1	rs3888190-A		$2$EBI_GWAS_BMI
rs4061073	1	54231070	SSBP3	rs4061073-G		$2$EBI_GWAS_BMI
rs4144743	17	47245759	ITGB3	rs4144743-C		$2$EBI_GWAS_BMI
rs4256980	11	8652392	TRIM66	rs4256980-G		$2$EBI_GWAS_BMI
rs427943	21	45150981	ADARB1	rs427943-C		$2$EBI_GWAS_BMI
rs4357530	1	151130677	SEMA6C	rs4357530-G		$2$EBI_GWAS_BMI
rs4372836	2	28751017	PPP1CB	rs4372836-T		$2$EBI_GWAS_BMI
rs4389974	8	111369567	CSMD3	rs4389974-C		$2$EBI_GWAS_BMI
rs4395360	3	157600468	C3orf55	rs4395360-C		$2$EBI_GWAS_BMI
rs4566392	2	79279517	REG3A	rs4566392-A		$2$EBI_GWAS_BMI
rs4568876	1	31686917	COL16A1	rs4568876-T		$2$EBI_GWAS_BMI
rs4667682	2	171271410	METTL8	rs4667682-T		$2$EBI_GWAS_BMI
rs4738873	8	61173617	CLVS1	rs4738873-A		$2$EBI_GWAS_BMI
rs4740619	9	15634328	C9orf93	rs4740619-T		$2$EBI_GWAS_BMI
rs4787491	16	30004016	INO80E	rs4787491-G		$2$EBI_GWAS_BMI
rs4809401	20	64106215	NPBWR2	rs4809401-T		$2$EBI_GWAS_BMI
rs4820408	22	40208941	TNRC6B	rs4820408-T		$2$EBI_GWAS_BMI
rs4833079	4	38653060	FLJ13197	rs4833079-T		$2$EBI_GWAS_BMI
rs492400	2	218485029	USP37	rs492400-C		$2$EBI_GWAS_BMI
rs4984406	15	94725265	MCTP2	rs4984406-T		$2$EBI_GWAS_BMI
rs4985155	16	15035602	PDXDC1	rs4985155-A		$2$EBI_GWAS_BMI
rs4986044	17	21358248	KCNJ12	rs4986044-C		$2$EBI_GWAS_BMI
rs4988235	2	135851076	MCM6	rs4988235-A		$2$EBI_GWAS_BMI
rs543874	1	177920345	SEC16B	rs543874-G		$2$EBI_GWAS_BMI
rs555267	18	43412733	SYT4	rs555267-T		$2$EBI_GWAS_BMI
rs6091540	20	52471323	ZFP64	rs6091540-C		$2$EBI_GWAS_BMI
rs6465468	7	95540202	ASB4	rs6465468-T		$2$EBI_GWAS_BMI
rs6477694	9	109170062	EPB41L4B	rs6477694-C		$2$EBI_GWAS_BMI
rs6504108	17	48215561	SKAP1	rs6504108-C		$2$EBI_GWAS_BMI
rs6567160	18	60161902	MC4R	rs6567160-C		$2$EBI_GWAS_BMI
rs6569648	6	130027974	L3MBTL3	rs6569648-C		$2$EBI_GWAS_BMI
rs657452	1	49124175	AGBL4	rs657452-A		$2$EBI_GWAS_BMI
rs6695572	1	77479950	AK5	rs6695572-A		$2$EBI_GWAS_BMI
rs6804842	3	25064946	RARB	rs6804842-G		$2$EBI_GWAS_BMI
rs6864049	5	124994829	ZNF608	rs6864049-G		$2$EBI_GWAS_BMI
rs6870983	5	88401716	LOC100505894	rs6870983-C		$2$EBI_GWAS_BMI
rs6990042	8	14316465	SGCZ	rs6990042-G		$2$EBI_GWAS_BMI
rs709400	14	103683138	KLC1	rs709400-A		$2$EBI_GWAS_BMI
rs7138803	12	49853685	BCDIN3D	rs7138803-A		$2$EBI_GWAS_BMI
rs7141420	14	79433111	NRXN3	rs7141420-T		$2$EBI_GWAS_BMI
rs7143963	14	102838088	TRAF3	rs7143963-T		$2$EBI_GWAS_BMI
rs715	2	210678331	CPS1	rs715-C		$2$EBI_GWAS_BMI
rs7164727	15	72801650	LOC100287559	rs7164727-T		$2$EBI_GWAS_BMI
rs718948	10	125050769	CTBP2	rs718948-C		$2$EBI_GWAS_BMI
rs7189501	16	6125428	RBFOX1	rs7189501-C		$2$EBI_GWAS_BMI
rs7223966	17	63816038	DDX42	rs7223966-G		$2$EBI_GWAS_BMI
rs7226371	18	1850770	LINC00470	rs7226371-G		$2$EBI_GWAS_BMI
rs7239883	18	42567706	LOC284260	rs7239883-G		$2$EBI_GWAS_BMI
rs7243357	18	59216087	GRP	rs7243357-T		$2$EBI_GWAS_BMI
rs751008	10	127344153	DOCK1	rs751008-A		$2$EBI_GWAS_BMI
rs7570971	2	135080336	RAB3GAP1	rs7570971-C		$2$EBI_GWAS_BMI
rs758747	16	3577357	NLRC3	rs758747-T		$2$EBI_GWAS_BMI
rs7599312	2	212548507	ERBB4	rs7599312-G		$2$EBI_GWAS_BMI
rs7611238	3	195352189	ACAP2	rs7611238-A		$2$EBI_GWAS_BMI
rs7613875	3	49934081	MON1A	rs7613875-A		$2$EBI_GWAS_BMI
rs7620457	3	184029478	HTR3D	rs7620457-G		$2$EBI_GWAS_BMI
rs7640424	3	108101216	CD47	rs7640424-C		$2$EBI_GWAS_BMI
rs7713317	5	96381018	PCSK1	rs7713317-G		$2$EBI_GWAS_BMI
rs7715256	5	154158333	GALNT10	rs7715256-G		$2$EBI_GWAS_BMI
rs7844647	8	34646258	UNC5D	rs7844647-T		$2$EBI_GWAS_BMI
rs7899106	10	85651147	GRID1	rs7899106-G		$2$EBI_GWAS_BMI
rs7903146	10	112998590	TCF7L2	rs7903146-C		$2$EBI_GWAS_BMI
rs8123881	20	15838850	MACROD2	rs8123881-G		$2$EBI_GWAS_BMI
rs889398	16	69522812	MIR1538	rs889398-C		$2$EBI_GWAS_BMI
rs914187	21	41247822	BACE2	rs914187-C		$2$EBI_GWAS_BMI
rs9275595	6	32713578	HLA-DQA2	rs9275595-T		$2$EBI_GWAS_BMI
rs929641	2	58565242	FLJ30838	rs929641-A		$2$EBI_GWAS_BMI
rs9357506	6	46367432	RCAN2	rs9357506-G		$2$EBI_GWAS_BMI
rs9364687	6	163396879	CAHM	rs9364687-G		$2$EBI_GWAS_BMI
rs9374842	6	119864519	LOC285762	rs9374842-T		$2$EBI_GWAS_BMI
rs9400239	6	108656460	FOXO3	rs9400239-C		$2$EBI_GWAS_BMI
rs943466	6	33764010	LEMD2	rs943466-G		$2$EBI_GWAS_BMI
rs9540493	13	65631572	MIR548X2	rs9540493-A		$2$EBI_GWAS_BMI
rs9563576	13	58096013	PCDH17	rs9563576-C		$2$EBI_GWAS_BMI
rs9595908	13	32610151	PDS5B	rs9595908-T		$2$EBI_GWAS_BMI
rs9633835	11	13324046	ARNTL	rs9633835-G		$2$EBI_GWAS_BMI
rs9634489	13	96396750	HS6ST3	rs9634489-G		$2$EBI_GWAS_BMI
rs9641123	7	93568420	CALCR	rs9641123-C		$2$EBI_GWAS_BMI
rs9660180	1	1791592	GNB1	rs9660180-A		$2$EBI_GWAS_BMI
rs968059	2	35178945	LOC100288911	rs968059-C		$2$EBI_GWAS_BMI
rs972540	2	206380059	ADAM23	rs972540-G		$2$EBI_GWAS_BMI
rs977747	1	47219005	TAL1	rs977747-T		$2$EBI_GWAS_BMI
rs9856151	3	131855641	CPNE4	rs9856151-A		$2$EBI_GWAS_BMI
rs9867325	3	136900067	NCK1	rs9867325-C		$2$EBI_GWAS_BMI
rs9880211	3	136388707	STAG1	rs9880211-A		$2$EBI_GWAS_BMI
rs9914578	17	2101842	SMG6	rs9914578-G		$2$EBI_GWAS_BMI
rs9925964	16	31118574	KAT8	rs9925964-A		$2$EBI_GWAS_BMI
rs998584	6	43790159	VEGFA	rs998584-C		$2$EBI_GWAS_BMI
rs10195252	2	164656581	GRB14, COBLL1	rs10195252-T		$2$EBI_GWAS_BMI
rs10195252	2	164656581	GRB14, COBLL1	rs10195252-T		$2$EBI_GWAS_BMI
rs10195252	2	164656581	GRB14, COBLL1	rs10195252-T		$2$EBI_GWAS_BMI
rs10195252	2	164656581	GRB14, COBLL1	rs10195252-T		$2$EBI_GWAS_BMI
rs10245353	7	25818994	NFE2L3	rs10245353-A		$2$EBI_GWAS_BMI
rs10245353	7	25818994	NFE2L3	rs10245353-A		$2$EBI_GWAS_BMI
rs10245353	7	25818994	NFE2L3	rs10245353-A		$2$EBI_GWAS_BMI
rs10245353	7	25818994	NFE2L3	rs10245353-A		$2$EBI_GWAS_BMI
rs1045241	5	119393591	TNFAIP8, HSD17B4	rs1045241-C		$2$EBI_GWAS_BMI
rs1045241	5	119393591	TNFAIP8, HSD17B4	rs1045241-C		$2$EBI_GWAS_BMI
rs1045241	5	119393591	TNFAIP8, HSD17B4	rs1045241-C		$2$EBI_GWAS_BMI
rs1045241	5	119393591	TNFAIP8, HSD17B4	rs1045241-C		$2$EBI_GWAS_BMI
rs1053593	22	35264882	HMGXB4	rs1053593-T		$2$EBI_GWAS_BMI
rs1053593	22	35264882	HMGXB4	rs1053593-T		$2$EBI_GWAS_BMI
rs10783615	12	53955989	HOXC12	rs10783615-G		$2$EBI_GWAS_BMI
rs10783615	12	53955989	HOXC12	rs10783615-G		$2$EBI_GWAS_BMI
rs10783615	12	53955989	HOXC12	rs10783615-G		$2$EBI_GWAS_BMI
rs10783615	12	53955989	HOXC12	rs10783615-G		$2$EBI_GWAS_BMI
rs10804591	3	129615390	PLXND1	rs10804591-A		$2$EBI_GWAS_BMI
rs10804591	3	129615390	PLXND1	rs10804591-A		$2$EBI_GWAS_BMI
rs10804591	3	129615390	PLXND1	rs10804591-A		$2$EBI_GWAS_BMI
rs10804591	3	129615390	PLXND1	rs10804591-A		$2$EBI_GWAS_BMI
rs10842707	12	26318431	ITPR2, SSPN	rs10842707-T		$2$EBI_GWAS_BMI
rs10842707	12	26318431	ITPR2, SSPN	rs10842707-T		$2$EBI_GWAS_BMI
rs10842707	12	26318431	ITPR2, SSPN	rs10842707-T		$2$EBI_GWAS_BMI
rs10842707	12	26318431	ITPR2, SSPN	rs10842707-T		$2$EBI_GWAS_BMI
rs10919388	1	170403362	GORAB	rs10919388-C		$2$EBI_GWAS_BMI
rs10919388	1	170403362	GORAB	rs10919388-C		$2$EBI_GWAS_BMI
rs10919388	1	170403362	GORAB	rs10919388-C		$2$EBI_GWAS_BMI
rs10919388	1	170403362	GORAB	rs10919388-C		$2$EBI_GWAS_BMI
rs10991437	9	104973639	ABCA1	rs10991437-A		$2$EBI_GWAS_BMI
rs10991437	9	104973639	ABCA1	rs10991437-A		$2$EBI_GWAS_BMI
rs10991437	9	104973639	ABCA1	rs10991437-A		$2$EBI_GWAS_BMI
rs10991437	9	104973639	ABCA1	rs10991437-A		$2$EBI_GWAS_BMI
rs1106529	1	118988874	TBX15	rs1106529-A		$2$EBI_GWAS_BMI
rs1106529	1	118988874	TBX15	rs1106529-A		$2$EBI_GWAS_BMI
rs1106529	1	118988874	TBX15	rs1106529-A		$2$EBI_GWAS_BMI
rs1106529	1	118988874	TBX15	rs1106529-A		$2$EBI_GWAS_BMI
rs1106529	1	118988874	TBX15	rs1106529-A		$2$EBI_GWAS_BMI
rs1106529	1	118988874	TBX15	rs1106529-A		$2$EBI_GWAS_BMI
rs11231693	11	64095140	MACROD1, VEGFB	rs11231693-A		$2$EBI_GWAS_BMI
rs11231693	11	64095140	MACROD1, VEGFB	rs11231693-A		$2$EBI_GWAS_BMI
rs11231693	11	64095140	MACROD1, VEGFB	rs11231693-A		$2$EBI_GWAS_BMI
rs11231693	11	64095140	MACROD1, VEGFB	rs11231693-A		$2$EBI_GWAS_BMI
rs1128249	2	164672114	COBLL1	rs1128249-G		$2$EBI_GWAS_BMI
rs1128249	2	164672114	COBLL1	rs1128249-G		$2$EBI_GWAS_BMI
rs1128249	2	164672114	COBLL1	rs1128249-G		$2$EBI_GWAS_BMI
rs1128249	2	164672114	COBLL1	rs1128249-G		$2$EBI_GWAS_BMI
rs12143789	1	118954531	TBX15	rs12143789-C		$2$EBI_GWAS_BMI
rs12143789	1	118954531	TBX15	rs12143789-C		$2$EBI_GWAS_BMI
rs12143789	1	118954531	TBX15	rs12143789-C		$2$EBI_GWAS_BMI
rs12143789	1	118954531	TBX15	rs12143789-C		$2$EBI_GWAS_BMI
rs12454712	18	63178651	BCL2	rs12454712-T		$2$EBI_GWAS_BMI
rs12454712	18	63178651	BCL2	rs12454712-T		$2$EBI_GWAS_BMI
rs12489828	3	52532998	NT5DC2	rs12489828-T		$2$EBI_GWAS_BMI
rs12489828	3	52532998	NT5DC2	rs12489828-T		$2$EBI_GWAS_BMI
rs12489828	3	52532998	NT5DC2	rs12489828-T		$2$EBI_GWAS_BMI
rs12489828	3	52532998	NT5DC2	rs12489828-T		$2$EBI_GWAS_BMI
rs12608504	19	18278325	JUND	rs12608504-A		$2$EBI_GWAS_BMI
rs12608504	19	18278325	JUND	rs12608504-A		$2$EBI_GWAS_BMI
rs12608504	19	18278325	JUND	rs12608504-A		$2$EBI_GWAS_BMI
rs12608504	19	18278325	JUND	rs12608504-A		$2$EBI_GWAS_BMI
rs12679556	8	71601993	MSC	rs12679556-G		$2$EBI_GWAS_BMI
rs12679556	8	71601993	MSC	rs12679556-G		$2$EBI_GWAS_BMI
rs12679556	8	71601993	MSC	rs12679556-G		$2$EBI_GWAS_BMI
rs12679556	8	71601993	MSC	rs12679556-G		$2$EBI_GWAS_BMI
rs12692737	2	164697799	COBLL1	rs12692737-A		$2$EBI_GWAS_BMI
rs12692737	2	164697799	COBLL1	rs12692737-A		$2$EBI_GWAS_BMI
rs12692738	2	164701742	COBLL1	rs12692738-T		$2$EBI_GWAS_BMI
rs12692738	2	164701742	COBLL1	rs12692738-T		$2$EBI_GWAS_BMI
rs12692738	2	164701742	COBLL1	rs12692738-T		$2$EBI_GWAS_BMI
rs12692738	2	164701742	COBLL1	rs12692738-T		$2$EBI_GWAS_BMI
rs12731372	1	118310352	SPAG17	rs12731372-C		$2$EBI_GWAS_BMI
rs12731372	1	118310352	SPAG17	rs12731372-C		$2$EBI_GWAS_BMI
rs1294410	6	6738519	LY86	rs1294410-C		$2$EBI_GWAS_BMI
rs1294410	6	6738519	LY86	rs1294410-C		$2$EBI_GWAS_BMI
rs1294410	6	6738519	LY86	rs1294410-C		$2$EBI_GWAS_BMI
rs1294410	6	6738519	LY86	rs1294410-C		$2$EBI_GWAS_BMI
rs1294410	6	6738519	LY86	rs1294410-C		$2$EBI_GWAS_BMI
rs1294410	6	6738519	LY86	rs1294410-C		$2$EBI_GWAS_BMI
rs13083798	3	52615732	PRBM1	rs13083798-A		$2$EBI_GWAS_BMI
rs13083798	3	52615732	PRBM1	rs13083798-A		$2$EBI_GWAS_BMI
rs13083798	3	52615732	PRBM1	rs13083798-A		$2$EBI_GWAS_BMI
rs13083798	3	52615732	PRBM1	rs13083798-A		$2$EBI_GWAS_BMI
rs13241538	7	130755103	KLF14	rs13241538-C		$2$EBI_GWAS_BMI
rs13241538	7	130755103	KLF14	rs13241538-C		$2$EBI_GWAS_BMI
rs1358980	6	43796814	VEGFA	rs1358980-T		$2$EBI_GWAS_BMI
rs1358980	6	43796814	VEGFA	rs1358980-T		$2$EBI_GWAS_BMI
rs1358980	6	43796814	VEGFA	rs1358980-T		$2$EBI_GWAS_BMI
rs1358980	6	43796814	VEGFA	rs1358980-T		$2$EBI_GWAS_BMI
rs1385167	2	65973514	MEIS1	rs1385167-G		$2$EBI_GWAS_BMI
rs1385167	2	65973514	MEIS1	rs1385167-G		$2$EBI_GWAS_BMI
rs1385167	2	65973514	MEIS1	rs1385167-G		$2$EBI_GWAS_BMI
rs1385167	2	65973514	MEIS1	rs1385167-G		$2$EBI_GWAS_BMI
rs1440372	15	66740813	SMAD6	rs1440372-C		$2$EBI_GWAS_BMI
rs1440372	15	66740813	SMAD6	rs1440372-C		$2$EBI_GWAS_BMI
rs1440372	15	66740813	SMAD6	rs1440372-C		$2$EBI_GWAS_BMI
rs1440372	15	66740813	SMAD6	rs1440372-C		$2$EBI_GWAS_BMI
rs1440372	15	66740813	SMAD6	rs1440372-C		$2$EBI_GWAS_BMI
rs1443512	12	53948900	HOXC13	rs1443512-A		$2$EBI_GWAS_BMI
rs1443512	12	53948900	HOXC13	rs1443512-A		$2$EBI_GWAS_BMI
rs1443512	12	53948900	HOXC13	rs1443512-A		$2$EBI_GWAS_BMI
rs1443512	12	53948900	HOXC13	rs1443512-A		$2$EBI_GWAS_BMI
rs1534696	7	26357619	SNX10	rs1534696-C		$2$EBI_GWAS_BMI
rs1534696	7	26357619	SNX10	rs1534696-C		$2$EBI_GWAS_BMI
rs1569135	2	187250671	CALCRL	rs1569135-A		$2$EBI_GWAS_BMI
rs1569135	2	187250671	CALCRL	rs1569135-A		$2$EBI_GWAS_BMI
rs1569135	2	187250671	CALCRL	rs1569135-A		$2$EBI_GWAS_BMI
rs1569135	2	187250671	CALCRL	rs1569135-A		$2$EBI_GWAS_BMI
rs17451107	3	157079820	LEKR1	rs17451107-T		$2$EBI_GWAS_BMI
rs17451107	3	157079820	LEKR1	rs17451107-T		$2$EBI_GWAS_BMI
rs17451107	3	157079820	LEKR1	rs17451107-T		$2$EBI_GWAS_BMI
rs17451107	3	157079820	LEKR1	rs17451107-T		$2$EBI_GWAS_BMI
rs17451107	3	157079820	LEKR1	rs17451107-T		$2$EBI_GWAS_BMI
rs17451107	3	157079820	LEKR1	rs17451107-T		$2$EBI_GWAS_BMI
rs1776897	6	34227234	HMGA1	rs1776897-G		$2$EBI_GWAS_BMI
rs1776897	6	34227234	HMGA1	rs1776897-G		$2$EBI_GWAS_BMI
rs17819328	3	12447843	PPARG	rs17819328-G		$2$EBI_GWAS_BMI
rs17819328	3	12447843	PPARG	rs17819328-G		$2$EBI_GWAS_BMI
rs17819328	3	12447843	PPARG	rs17819328-G		$2$EBI_GWAS_BMI
rs17819328	3	12447843	PPARG	rs17819328-G		$2$EBI_GWAS_BMI
rs1936805	6	127130971	RSPO3	rs1936805-T		$2$EBI_GWAS_BMI
rs1936805	6	127130971	RSPO3	rs1936805-T		$2$EBI_GWAS_BMI
rs1936805	6	127130971	RSPO3	rs1936805-T		$2$EBI_GWAS_BMI
rs1936805	6	127130971	RSPO3	rs1936805-T		$2$EBI_GWAS_BMI
rs1936805	6	127130971	RSPO3	rs1936805-T		$2$EBI_GWAS_BMI
rs1936805	6	127130971	RSPO3	rs1936805-T		$2$EBI_GWAS_BMI
rs2047937	16	49830880	ZNF423	rs2047937-C		$2$EBI_GWAS_BMI
rs2047937	16	49830880	ZNF423	rs2047937-C		$2$EBI_GWAS_BMI
rs2071449	12	54034227	HOXC4, HOXC6	rs2071449-A		$2$EBI_GWAS_BMI
rs2071449	12	54034227	HOXC4, HOXC6	rs2071449-A		$2$EBI_GWAS_BMI
rs2071449	12	54034227	HOXC4, HOXC6	rs2071449-A		$2$EBI_GWAS_BMI
rs2071449	12	54034227	HOXC4, HOXC6	rs2071449-A		$2$EBI_GWAS_BMI
rs2071449	12	54034227	HOXC4, HOXC6	rs2071449-A		$2$EBI_GWAS_BMI
rs2071449	12	54034227	HOXC4, HOXC6	rs2071449-A		$2$EBI_GWAS_BMI
rs224333	20	35436182	GDF5	rs224333-G		$2$EBI_GWAS_BMI
rs224333	20	35436182	GDF5	rs224333-G		$2$EBI_GWAS_BMI
rs224333	20	35436182	GDF5	rs224333-G		$2$EBI_GWAS_BMI
rs224333	20	35436182	GDF5	rs224333-G		$2$EBI_GWAS_BMI
rs2276824	3	52603470	PBRM1	rs2276824-C		$2$EBI_GWAS_BMI
rs2276824	3	52603470	PBRM1	rs2276824-C		$2$EBI_GWAS_BMI
rs2276824	3	52603470	PBRM1	rs2276824-C		$2$EBI_GWAS_BMI
rs2276824	3	52603470	PBRM1	rs2276824-C		$2$EBI_GWAS_BMI
rs2294239	22	29053489	ZNRF3, KREMEN1	rs2294239-A		$2$EBI_GWAS_BMI
rs2294239	22	29053489	ZNRF3, KREMEN1	rs2294239-A		$2$EBI_GWAS_BMI
rs2294239	22	29053489	ZNRF3, KREMEN1	rs2294239-A		$2$EBI_GWAS_BMI
rs2294239	22	29053489	ZNRF3, KREMEN1	rs2294239-A		$2$EBI_GWAS_BMI
rs2294239	22	29053489	ZNRF3, KREMEN1	rs2294239-A		$2$EBI_GWAS_BMI
rs2294239	22	29053489	ZNRF3, KREMEN1	rs2294239-A		$2$EBI_GWAS_BMI
rs2371767	3	64732582	ADAMTS9	rs2371767-G		$2$EBI_GWAS_BMI
rs2371767	3	64732582	ADAMTS9	rs2371767-G		$2$EBI_GWAS_BMI
rs2371767	3	64732582	ADAMTS9	rs2371767-G		$2$EBI_GWAS_BMI
rs2371767	3	64732582	ADAMTS9	rs2371767-G		$2$EBI_GWAS_BMI
rs2398893	9	93996060	PTPDC1	rs2398893-A		$2$EBI_GWAS_BMI
rs2398893	9	93996060	PTPDC1	rs2398893-A		$2$EBI_GWAS_BMI
rs2645294	1	119031964	TBX15, WARS2	rs2645294-T		$2$EBI_GWAS_BMI
rs2645294	1	119031964	TBX15, WARS2	rs2645294-T		$2$EBI_GWAS_BMI
rs2645294	1	119031964	TBX15, WARS2	rs2645294-T		$2$EBI_GWAS_BMI
rs2645294	1	119031964	TBX15, WARS2	rs2645294-T		$2$EBI_GWAS_BMI
rs2645294	1	119031964	TBX15, WARS2	rs2645294-T		$2$EBI_GWAS_BMI
rs2645294	1	119031964	TBX15, WARS2	rs2645294-T		$2$EBI_GWAS_BMI
rs2820443	1	219580167	LYPLAL1	rs2820443-T		$2$EBI_GWAS_BMI
rs2820443	1	219580167	LYPLAL1	rs2820443-T		$2$EBI_GWAS_BMI
rs2820443	1	219580167	LYPLAL1	rs2820443-T		$2$EBI_GWAS_BMI
rs2820443	1	219580167	LYPLAL1	rs2820443-T		$2$EBI_GWAS_BMI
rs2925979	16	81501185	CMIP	rs2925979-T		$2$EBI_GWAS_BMI
rs2925979	16	81501185	CMIP	rs2925979-T		$2$EBI_GWAS_BMI
rs2925979	16	81501185	CMIP	rs2925979-T		$2$EBI_GWAS_BMI
rs2925979	16	81501185	CMIP	rs2925979-T		$2$EBI_GWAS_BMI
rs303084	4	123145793	SPATA5, FGF2	rs303084-A		$2$EBI_GWAS_BMI
rs303084	4	123145793	SPATA5, FGF2	rs303084-A		$2$EBI_GWAS_BMI
rs303084	4	123145793	SPATA5, FGF2	rs303084-A		$2$EBI_GWAS_BMI
rs303084	4	123145793	SPATA5, FGF2	rs303084-A		$2$EBI_GWAS_BMI
rs319564	13	93180626	GPC6	rs319564-C		$2$EBI_GWAS_BMI
rs319564	13	93180626	GPC6	rs319564-C		$2$EBI_GWAS_BMI
rs3805389	4	55616583	NMU	rs3805389-A		$2$EBI_GWAS_BMI
rs3805389	4	55616583	NMU	rs3805389-A		$2$EBI_GWAS_BMI
rs3902751	7	25822019	NFE2L3	rs3902751-A		$2$EBI_GWAS_BMI
rs3902751	7	25822019	NFE2L3	rs3902751-A		$2$EBI_GWAS_BMI
rs3902751	7	25822019	NFE2L3	rs3902751-A		$2$EBI_GWAS_BMI
rs3902751	7	25822019	NFE2L3	rs3902751-A		$2$EBI_GWAS_BMI
rs3936510	5	56565039	MAP3K1	rs3936510-T		$2$EBI_GWAS_BMI
rs3936510	5	56565039	MAP3K1	rs3936510-T		$2$EBI_GWAS_BMI
rs3936510	5	56565039	MAP3K1	rs3936510-T		$2$EBI_GWAS_BMI
rs3936510	5	56565039	MAP3K1	rs3936510-T		$2$EBI_GWAS_BMI
rs4081724	19	33334040	CEBPA	rs4081724-G		$2$EBI_GWAS_BMI
rs4081724	19	33334040	CEBPA	rs4081724-G		$2$EBI_GWAS_BMI
rs4081724	19	33334040	CEBPA	rs4081724-G		$2$EBI_GWAS_BMI
rs4081724	19	33334040	CEBPA	rs4081724-G		$2$EBI_GWAS_BMI
rs4081724	19	33334040	CEBPA	rs4081724-G		$2$EBI_GWAS_BMI
rs4081724	19	33334040	CEBPA	rs4081724-G		$2$EBI_GWAS_BMI
rs459193	5	56510924	ANKRD55	rs459193-A		$2$EBI_GWAS_BMI
rs459193	5	56510924	ANKRD55	rs459193-A		$2$EBI_GWAS_BMI
rs459193	5	56510924	ANKRD55	rs459193-A		$2$EBI_GWAS_BMI
rs459193	5	56510924	ANKRD55	rs459193-A		$2$EBI_GWAS_BMI
rs4646404	17	17516885	PEMT	rs4646404-G		$2$EBI_GWAS_BMI
rs4646404	17	17516885	PEMT	rs4646404-G		$2$EBI_GWAS_BMI
rs4646404	17	17516885	PEMT	rs4646404-G		$2$EBI_GWAS_BMI
rs4646404	17	17516885	PEMT	rs4646404-G		$2$EBI_GWAS_BMI
rs4714699	6	43834826	VEGFA	rs4714699-C		$2$EBI_GWAS_BMI
rs4714699	6	43834826	VEGFA	rs4714699-C		$2$EBI_GWAS_BMI
rs4765219	12	123955563	CCDC92	rs4765219-C		$2$EBI_GWAS_BMI
rs4765219	12	123955563	CCDC92	rs4765219-C		$2$EBI_GWAS_BMI
rs4765219	12	123955563	CCDC92	rs4765219-C		$2$EBI_GWAS_BMI
rs4765219	12	123955563	CCDC92	rs4765219-C		$2$EBI_GWAS_BMI
rs6090583	20	46930192	EYA2	rs6090583-A		$2$EBI_GWAS_BMI
rs6090583	20	46930192	EYA2	rs6090583-A		$2$EBI_GWAS_BMI
rs6090583	20	46930192	EYA2	rs6090583-A		$2$EBI_GWAS_BMI
rs6090583	20	46930192	EYA2	rs6090583-A		$2$EBI_GWAS_BMI
rs6556301	5	177100576	FGFR4	rs6556301-T		$2$EBI_GWAS_BMI
rs6556301	5	177100576	FGFR4	rs6556301-T		$2$EBI_GWAS_BMI
rs6556301	5	177100576	FGFR4	rs6556301-T		$2$EBI_GWAS_BMI
rs6556301	5	177100576	FGFR4	rs6556301-T		$2$EBI_GWAS_BMI
rs714515	1	172383850	DNM3, PIGC	rs714515-G		$2$EBI_GWAS_BMI
rs714515	1	172383850	DNM3, PIGC	rs714515-G		$2$EBI_GWAS_BMI
rs714515	1	172383850	DNM3, PIGC	rs714515-G		$2$EBI_GWAS_BMI
rs714515	1	172383850	DNM3, PIGC	rs714515-G		$2$EBI_GWAS_BMI
rs714515	1	172383850	DNM3, PIGC	rs714515-G		$2$EBI_GWAS_BMI
rs714515	1	172383850	DNM3, PIGC	rs714515-G		$2$EBI_GWAS_BMI
rs72959041	6	127133748	RSPO3	rs72959041-A		$2$EBI_GWAS_BMI
rs72959041	6	127133748	RSPO3	rs72959041-A		$2$EBI_GWAS_BMI
rs72959041	6	127133748	RSPO3	rs72959041-A		$2$EBI_GWAS_BMI
rs72959041	6	127133748	RSPO3	rs72959041-A		$2$EBI_GWAS_BMI
rs72959041	6	127133748	RSPO3	rs72959041-A		$2$EBI_GWAS_BMI
rs72959041	6	127133748	RSPO3	rs72959041-A		$2$EBI_GWAS_BMI
rs7705502	5	173893812	CPEB4	rs7705502-A		$2$EBI_GWAS_BMI
rs7705502	5	173893812	CPEB4	rs7705502-A		$2$EBI_GWAS_BMI
rs7705502	5	173893812	CPEB4	rs7705502-A		$2$EBI_GWAS_BMI
rs7705502	5	173893812	CPEB4	rs7705502-A		$2$EBI_GWAS_BMI
rs7705502	5	173893812	CPEB4	rs7705502-A		$2$EBI_GWAS_BMI
rs7705502	5	173893812	CPEB4	rs7705502-A		$2$EBI_GWAS_BMI
rs7759742	6	32413959	BTNL2	rs7759742-A		$2$EBI_GWAS_BMI
rs7759742	6	32413959	BTNL2	rs7759742-A		$2$EBI_GWAS_BMI
rs7759742	6	32413959	BTNL2	rs7759742-A		$2$EBI_GWAS_BMI
rs7759742	6	32413959	BTNL2	rs7759742-A		$2$EBI_GWAS_BMI
rs7759742	6	32413959	BTNL2	rs7759742-A		$2$EBI_GWAS_BMI
rs7759742	6	32413959	BTNL2	rs7759742-A		$2$EBI_GWAS_BMI
rs7801581	7	27184152	HOXA11	rs7801581-T		$2$EBI_GWAS_BMI
rs7801581	7	27184152	HOXA11	rs7801581-T		$2$EBI_GWAS_BMI
rs7801581	7	27184152	HOXA11	rs7801581-T		$2$EBI_GWAS_BMI
rs7801581	7	27184152	HOXA11	rs7801581-T		$2$EBI_GWAS_BMI
rs7801581	7	27184152	HOXA11	rs7801581-T		$2$EBI_GWAS_BMI
rs7801581	7	27184152	HOXA11	rs7801581-T		$2$EBI_GWAS_BMI
rs7830933	8	23745811	NKX2, 6	rs7830933-A		$2$EBI_GWAS_BMI
rs7830933	8	23745811	NKX2, 6	rs7830933-A		$2$EBI_GWAS_BMI
rs7830933	8	23745811	NKX2, 6	rs7830933-A		$2$EBI_GWAS_BMI
rs7830933	8	23745811	NKX2, 6	rs7830933-A		$2$EBI_GWAS_BMI
rs7917772	10	102727686	SFXN2	rs7917772-A		$2$EBI_GWAS_BMI
rs7917772	10	102727686	SFXN2	rs7917772-A		$2$EBI_GWAS_BMI
rs8030605	15	56212400	RFX7	rs8030605-A		$2$EBI_GWAS_BMI
rs8030605	15	56212400	RFX7	rs8030605-A		$2$EBI_GWAS_BMI
rs8030605	15	56212400	RFX7	rs8030605-A		$2$EBI_GWAS_BMI
rs8042543	15	31416060	KLF13	rs8042543-C		$2$EBI_GWAS_BMI
rs8042543	15	31416060	KLF13	rs8042543-C		$2$EBI_GWAS_BMI
rs8042543	15	31416060	KLF13	rs8042543-C		$2$EBI_GWAS_BMI
rs8042543	15	31416060	KLF13	rs8042543-C		$2$EBI_GWAS_BMI
rs8066985	17	70457204	KCNJ2	rs8066985-A		$2$EBI_GWAS_BMI
rs8066985	17	70457204	KCNJ2	rs8066985-A		$2$EBI_GWAS_BMI
rs8066985	17	70457204	KCNJ2	rs8066985-A		$2$EBI_GWAS_BMI
rs8066985	17	70457204	KCNJ2	rs8066985-A		$2$EBI_GWAS_BMI
rs863750	12	124020897	ZNF664	rs863750-T		$2$EBI_GWAS_BMI
rs863750	12	124020897	ZNF664	rs863750-T		$2$EBI_GWAS_BMI
rs863750	12	124020897	ZNF664	rs863750-T		$2$EBI_GWAS_BMI
rs863750	12	124020897	ZNF664	rs863750-T		$2$EBI_GWAS_BMI
rs905938	1	155018913	DCST2	rs905938-T		$2$EBI_GWAS_BMI
rs905938	1	155018913	DCST2	rs905938-T		$2$EBI_GWAS_BMI
rs905938	1	155018913	DCST2	rs905938-T		$2$EBI_GWAS_BMI
rs905938	1	155018913	DCST2	rs905938-T		$2$EBI_GWAS_BMI
rs9687846	5	56566067	MAP3K1	rs9687846-A		$2$EBI_GWAS_BMI
rs9687846	5	56566067	MAP3K1	rs9687846-A		$2$EBI_GWAS_BMI
rs9687846	5	56566067	MAP3K1	rs9687846-A		$2$EBI_GWAS_BMI
rs9687846	5	56566067	MAP3K1	rs9687846-A		$2$EBI_GWAS_BMI
rs979012	20	6642727	BMP2	rs979012-T		$2$EBI_GWAS_BMI
rs979012	20	6642727	BMP2	rs979012-T		$2$EBI_GWAS_BMI
rs979012	20	6642727	BMP2	rs979012-T		$2$EBI_GWAS_BMI
rs979012	20	6642727	BMP2	rs979012-T		$2$EBI_GWAS_BMI
rs979012	20	6642727	BMP2	rs979012-T		$2$EBI_GWAS_BMI
rs979012	20	6642727	BMP2	rs979012-T		$2$EBI_GWAS_BMI
rs998584	6	43790159	VEGFA	rs998584-A		$2$EBI_GWAS_BMI
rs998584	6	43790159	VEGFA	rs998584-A		$2$EBI_GWAS_BMI
rs998584	6	43790159	VEGFA	rs998584-A		$2$EBI_GWAS_BMI
rs998584	6	43790159	VEGFA	rs998584-A		$2$EBI_GWAS_BMI
rs9991328	4	88791970	FAM13A	rs9991328-T		$2$EBI_GWAS_BMI
rs9991328	4	88791970	FAM13A	rs9991328-T		$2$EBI_GWAS_BMI
rs9991328	4	88791970	FAM13A	rs9991328-T		$2$EBI_GWAS_BMI
rs9991328	4	88791970	FAM13A	rs9991328-T		$2$EBI_GWAS_BMI
rs2237892	11	2818521	KCNQ1	rs2237892-T		$2$EBI_GWAS_BMI
rs671	12	111803962	ALDH2	rs671-G		$2$EBI_GWAS_BMI
rs12229654	12	110976657	MYL2	rs12229654-T		$2$EBI_GWAS_BMI
rs2535633	3	52825614	ITIH4	rs2535633-G		$2$EBI_GWAS_BMI
rs11191580	10	103146454	NT5C2	rs11191580-C		$2$EBI_GWAS_BMI
rs6893807	5	88669203	LINC00461	rs6893807-G		$2$EBI_GWAS_BMI
rs4854307	2	443281	intergenic	rs4854307-C		$2$EBI_GWAS_BMI
rs1558902	16	53769662	FTO	rs1558902-A		$2$EBI_GWAS_BMI
rs11030104	11	27662970	BDNF	rs11030104-A		$2$EBI_GWAS_BMI
rs574367	1	177904075	SEC16B	rs574367-T		$2$EBI_GWAS_BMI
rs591166	18	60174356	MC4R	rs591166-A		$2$EBI_GWAS_BMI
rs12463617	2	629244	TMEM18	rs12463617-C		$2$EBI_GWAS_BMI
rs11671664	19	45669020	GIPR, QPCTL	rs11671664-G		$2$EBI_GWAS_BMI
rs6545814	2	24908447	ADCY3, RBJ	rs6545814-G		$2$EBI_GWAS_BMI
rs16858082	4	45173787	GNPDA2	rs16858082-T		$2$EBI_GWAS_BMI
rs2531995	16	3963466	ADCY9	rs2531995-T		$2$EBI_GWAS_BMI
rs4776970	15	67788548	MAP2K5	rs4776970-A		$2$EBI_GWAS_BMI
rs9473924	6	50866444	TFAP2B	rs9473924-T		$2$EBI_GWAS_BMI
rs3810291	19	47065746	TMEM160	rs3810291-A		$2$EBI_GWAS_BMI
rs9568867	13	53533217	OLFM4	rs9568867-A		$2$EBI_GWAS_BMI
rs888789	5	75692544	FLJ35779	rs888789-A		$2$EBI_GWAS_BMI
rs9356744	6	20685255	CDKAL1	rs9356744-T		$2$EBI_GWAS_BMI
rs261967	5	96514546	PCSK1	rs261967-C		$2$EBI_GWAS_BMI
rs11142387	9	70383416	KLF9	rs11142387-C		$2$EBI_GWAS_BMI
rs12597579	16	20246545	GP2	rs12597579-C		$2$EBI_GWAS_BMI
rs2207139	6	50877777	TFAP2B	rs2207139-G		$2$EBI_GWAS_BMI
rs10132280	14	25458973	STXBP6	rs10132280-C		$2$EBI_GWAS_BMI
rs1016287	2	59078490	FLJ30838	rs1016287-T		$2$EBI_GWAS_BMI
rs10182181	2	24927427	ADCY3	rs10182181-G		$2$EBI_GWAS_BMI
rs10518406	4	122841742	FGF2	rs10518406-G		$2$EBI_GWAS_BMI
rs10540	11	494662	RNH1	rs10540-G		$2$EBI_GWAS_BMI
rs10938397	4	45180510	GNPDA2	rs10938397-G		$2$EBI_GWAS_BMI
rs10968576	9	28414341	LINGO2	rs10968576-G		$2$EBI_GWAS_BMI
rs11030104	11	27662970	BDNF	rs11030104-A		$2$EBI_GWAS_BMI
rs1109114	5	149236383	ABLIM3	rs1109114-C		$2$EBI_GWAS_BMI
rs11126666	2	26705943	KCNK3	rs11126666-A		$2$EBI_GWAS_BMI
rs11165643	1	96458541	PTBP2	rs11165643-T		$2$EBI_GWAS_BMI
rs11607976	11	69464343	MYEOV	rs11607976-C		$2$EBI_GWAS_BMI
rs11611246	12	830314	WNK1	rs11611246-T		$2$EBI_GWAS_BMI
rs1167827	7	75533848	HIP1	rs1167827-G		$2$EBI_GWAS_BMI
rs11727676	4	144737912	HHIP	rs11727676-T		$2$EBI_GWAS_BMI
rs12286929	11	115151684	CADM1	rs12286929-G		$2$EBI_GWAS_BMI
rs12429545	13	53528071	OLFM4	rs12429545-A		$2$EBI_GWAS_BMI
rs12446632	16	19924067	GPRC5B	rs12446632-G		$2$EBI_GWAS_BMI
rs12566985	1	74536509	FPGT-TNNI3K	rs12566985-G		$2$EBI_GWAS_BMI
rs12900158	15	47587430	SEMA6D	rs12900158-C		$2$EBI_GWAS_BMI
rs12940622	17	80641771	RPTOR	rs12940622-G		$2$EBI_GWAS_BMI
rs13021737	2	632348	TMEM18	rs13021737-G		$2$EBI_GWAS_BMI
rs13078960	3	85758440	CADM2	rs13078960-G		$2$EBI_GWAS_BMI
rs13107325	4	102267552	SLC39A8	rs13107325-T		$2$EBI_GWAS_BMI
rs13201877	6	137354404	IFNGR1	rs13201877-G		$2$EBI_GWAS_BMI
rs1337332	6	114375626	HS3ST5	rs1337332-C		$2$EBI_GWAS_BMI
rs13424740	2	187218396	CALCRL	rs13424740-T		$2$EBI_GWAS_BMI
rs1391576	11	54724348	OR4A5	rs1391576-T		$2$EBI_GWAS_BMI
rs1459104	11	55545057	OR4C15	rs1459104-A		$2$EBI_GWAS_BMI
rs1516725	3	186106215	ETV5	rs1516725-C		$2$EBI_GWAS_BMI
rs1528435	2	180686235	UBE2E3	rs1528435-T		$2$EBI_GWAS_BMI
rs1558902	16	53769662	FTO	rs1558902-A		$2$EBI_GWAS_BMI
rs16907751	8	80463222	ZBTB10	rs16907751-C		$2$EBI_GWAS_BMI
rs16951275	15	67784830	MAP2K5	rs16951275-T		$2$EBI_GWAS_BMI
rs17024393	1	109612066	GNAT2	rs17024393-C		$2$EBI_GWAS_BMI
rs17094222	10	100635683	HIF1AN	rs17094222-C		$2$EBI_GWAS_BMI
rs17203016	2	207390794	CREB1	rs17203016-G		$2$EBI_GWAS_BMI
rs17405819	8	75894349	HNF4G	rs17405819-T		$2$EBI_GWAS_BMI
rs17724992	19	18344015	PGPEP1	rs17724992-A		$2$EBI_GWAS_BMI
rs2112347	5	75719417	POC5	rs2112347-T		$2$EBI_GWAS_BMI
rs2121279	2	142285716	LRP1B	rs2121279-T		$2$EBI_GWAS_BMI
rs2176040	2	226228086	LOC646736	rs2176040-A		$2$EBI_GWAS_BMI
rs2176598	11	43842728	HSD17B12	rs2176598-T		$2$EBI_GWAS_BMI
rs2245368	7	76978826	PMS2L11	rs2245368-C		$2$EBI_GWAS_BMI
rs2270204	9	128280455	SWI5	rs2270204-G		$2$EBI_GWAS_BMI
rs2278491	8	116644632	EIF3H	rs2278491-C		$2$EBI_GWAS_BMI
rs2287019	19	45698914	QPCTL	rs2287019-C		$2$EBI_GWAS_BMI
rs2365389	3	61250788	FHIT	rs2365389-C		$2$EBI_GWAS_BMI
rs2391518	4	129895905	C4orf33	rs2391518-T		$2$EBI_GWAS_BMI
rs2481665	1	62129005	INADL	rs2481665-T		$2$EBI_GWAS_BMI
rs2650492	16	28322090	SBK1	rs2650492-A		$2$EBI_GWAS_BMI
rs2820292	1	201815159	NAV1	rs2820292-C		$2$EBI_GWAS_BMI
rs285575	12	41527863	PDZRN4	rs285575-A		$2$EBI_GWAS_BMI
rs3101336	1	72285502	NEGR1	rs3101336-C		$2$EBI_GWAS_BMI
rs321358	11	111125247	C11orf53	rs321358-G		$2$EBI_GWAS_BMI
rs3783890	14	93323930	BTBD7	rs3783890-T		$2$EBI_GWAS_BMI
rs3810291	19	47065746	ZC3H4	rs3810291-A		$2$EBI_GWAS_BMI
rs3817334	11	47629441	MTCH2	rs3817334-T		$2$EBI_GWAS_BMI
rs3849570	3	81742961	GBE1	rs3849570-A		$2$EBI_GWAS_BMI
rs3888190	16	28878165	ATP2A1	rs3888190-A		$2$EBI_GWAS_BMI
rs4243830	1	6517811	NOL9	rs4243830-C		$2$EBI_GWAS_BMI
rs4256980	11	8652392	TRIM66	rs4256980-G		$2$EBI_GWAS_BMI
rs427943	21	45150981	ADARB1	rs427943-C		$2$EBI_GWAS_BMI
rs4327120	18	38953012	LOC647946	rs4327120-T		$2$EBI_GWAS_BMI
rs4740619	9	15634328	C9orf93	rs4740619-T		$2$EBI_GWAS_BMI
rs4820408	22	40208941	TNRC6B	rs4820408-T		$2$EBI_GWAS_BMI
rs492400	2	218485029	USP37	rs492400-C		$2$EBI_GWAS_BMI
rs4985155	16	15035602	PDXDC1	rs4985155-A		$2$EBI_GWAS_BMI
rs543874	1	177920345	SEC16B	rs543874-G		$2$EBI_GWAS_BMI
rs607987	11	30202027	FSHB	rs607987-G		$2$EBI_GWAS_BMI
rs6567160	18	60161902	MC4R	rs6567160-C		$2$EBI_GWAS_BMI
rs6569648	6	130027974	L3MBTL3	rs6569648-C		$2$EBI_GWAS_BMI
rs657452	1	49124175	AGBL4	rs657452-A		$2$EBI_GWAS_BMI
rs6752828	2	79960843	CTNNA2	rs6752828-C		$2$EBI_GWAS_BMI
rs6804842	3	25064946	RARB	rs6804842-G		$2$EBI_GWAS_BMI
rs6990042	8	14316465	SGCZ	rs6990042-G		$2$EBI_GWAS_BMI
rs7138803	12	49853685	BCDIN3D	rs7138803-A		$2$EBI_GWAS_BMI
rs7141420	14	79433111	NRXN3	rs7141420-T		$2$EBI_GWAS_BMI
rs7143963	14	102838088	TRAF3	rs7143963-T		$2$EBI_GWAS_BMI
rs7226371	18	1850770	LINC00470	rs7226371-G		$2$EBI_GWAS_BMI
rs7243357	18	59216087	GRP	rs7243357-T		$2$EBI_GWAS_BMI
rs7551318	1	68904154	DEPDC1	rs7551318-T		$2$EBI_GWAS_BMI
rs7578465	2	29520867	ALK	rs7578465-T		$2$EBI_GWAS_BMI
rs758747	16	3577357	NLRC3	rs758747-T		$2$EBI_GWAS_BMI
rs7599312	2	212548507	ERBB4	rs7599312-G		$2$EBI_GWAS_BMI
rs7613875	3	49934081	MON1A	rs7613875-A		$2$EBI_GWAS_BMI
rs7830341	8	127097685	PCAT1	rs7830341-G		$2$EBI_GWAS_BMI
rs7903146	10	112998590	TCF7L2	rs7903146-C		$2$EBI_GWAS_BMI
rs8113263	19	13068848	NFIX	rs8113263-A		$2$EBI_GWAS_BMI
rs929354	7	157252863	UBE3C	rs929354-T		$2$EBI_GWAS_BMI
rs9364687	6	163396879	CAHM	rs9364687-G		$2$EBI_GWAS_BMI
rs9634489	13	96396750	HS6ST3	rs9634489-G		$2$EBI_GWAS_BMI
rs9659323	1	118961738	TBX15	rs9659323-A		$2$EBI_GWAS_BMI
rs9914578	17	2101842	SMG6	rs9914578-G		$2$EBI_GWAS_BMI
rs2207139	6	50877777	TFAP2B	rs2207139-G		$2$EBI_GWAS_BMI
rs1000940	17	5379957	RABEP1	rs1000940-G		$2$EBI_GWAS_BMI
rs1016287	2	59078490	FLJ30838	rs1016287-T		$2$EBI_GWAS_BMI
rs10182181	2	24927427	ADCY3	rs10182181-G		$2$EBI_GWAS_BMI
rs10733682	9	126698635	LMX1B	rs10733682-A		$2$EBI_GWAS_BMI
rs10761785	10	63559006	REEP3	rs10761785-G		$2$EBI_GWAS_BMI
rs10938353	4	44580470	YIPF7	rs10938353-G		$2$EBI_GWAS_BMI
rs10938397	4	45180510	GNPDA2	rs10938397-G		$2$EBI_GWAS_BMI
rs10968576	9	28414341	LINGO2	rs10968576-G		$2$EBI_GWAS_BMI
rs11030104	11	27662970	BDNF	rs11030104-A		$2$EBI_GWAS_BMI
rs11057405	12	122297350	CLIP1	rs11057405-G		$2$EBI_GWAS_BMI
rs11165643	1	96458541	PTBP2	rs11165643-T		$2$EBI_GWAS_BMI
rs11247009	12	132216639	GALNT9	rs11247009-A		$2$EBI_GWAS_BMI
rs11672550	19	1937194	CSNK1G2	rs11672550-T		$2$EBI_GWAS_BMI
rs11688816	2	62825913	EHBP1	rs11688816-G		$2$EBI_GWAS_BMI
rs11847697	14	30045906	PRKD1	rs11847697-T		$2$EBI_GWAS_BMI
rs11866815	16	337867	AXIN1	rs11866815-C		$2$EBI_GWAS_BMI
rs11917972	3	59276961	C3orf67	rs11917972-G		$2$EBI_GWAS_BMI
rs12016871	13	27443645	MTIF3	rs12016871-T		$2$EBI_GWAS_BMI
rs12286929	11	115151684	CADM1	rs12286929-G		$2$EBI_GWAS_BMI
rs12401738	1	77981077	FUBP1	rs12401738-A		$2$EBI_GWAS_BMI
rs12429545	13	53528071	OLFM4	rs12429545-A		$2$EBI_GWAS_BMI
rs12446632	16	19924067	GPRC5B	rs12446632-G		$2$EBI_GWAS_BMI
rs12450239	17	79453013	RBFOX3	rs12450239-A		$2$EBI_GWAS_BMI
rs12566985	1	74536509	FPGT-TNNI3K	rs12566985-G		$2$EBI_GWAS_BMI
rs12705981	7	114694902	FOXP2	rs12705981-C		$2$EBI_GWAS_BMI
rs12885454	14	29267632	PRKD1	rs12885454-C		$2$EBI_GWAS_BMI
rs13021737	2	632348	TMEM18	rs13021737-G		$2$EBI_GWAS_BMI
rs13078960	3	85758440	CADM2	rs13078960-G		$2$EBI_GWAS_BMI
rs13107325	4	102267552	SLC39A8	rs13107325-T		$2$EBI_GWAS_BMI
rs13174863	5	139701160	CXXC5	rs13174863-G		$2$EBI_GWAS_BMI
rs13191362	6	162612318	PARK2	rs13191362-A		$2$EBI_GWAS_BMI
rs1464321	12	103262455	C12orf42	rs1464321-A		$2$EBI_GWAS_BMI
rs1516725	3	186106215	ETV5	rs1516725-C		$2$EBI_GWAS_BMI
rs1558902	16	53769662	FTO	rs1558902-A		$2$EBI_GWAS_BMI
rs16851483	3	141556594	RASA2	rs16851483-T		$2$EBI_GWAS_BMI
rs16951275	15	67784830	MAP2K5	rs16951275-T		$2$EBI_GWAS_BMI
rs17001654	4	76208415	SCARB2	rs17001654-G		$2$EBI_GWAS_BMI
rs17024393	1	109612066	GNAT2	rs17024393-C		$2$EBI_GWAS_BMI
rs17405819	8	75894349	HNF4G	rs17405819-T		$2$EBI_GWAS_BMI
rs17522122	14	32833676	AKAP6	rs17522122-T		$2$EBI_GWAS_BMI
rs1808579	18	23524924	C18orf8	rs1808579-C		$2$EBI_GWAS_BMI
rs1830074	7	6679043	ZNF12	rs1830074-C		$2$EBI_GWAS_BMI
rs1928295	9	117616205	TLR4	rs1928295-T		$2$EBI_GWAS_BMI
rs2033529	6	40380914	TDRG1	rs2033529-G		$2$EBI_GWAS_BMI
rs205262	6	34595387	C6orf106	rs205262-G		$2$EBI_GWAS_BMI
rs2075650	19	44892362	TOMM40	rs2075650-A		$2$EBI_GWAS_BMI
rs2112347	5	75719417	POC5	rs2112347-T		$2$EBI_GWAS_BMI
rs2228213	6	12124622	HIVEP1	rs2228213-G		$2$EBI_GWAS_BMI
rs2287019	19	45698914	QPCTL	rs2287019-C		$2$EBI_GWAS_BMI
rs2365389	3	61250788	FHIT	rs2365389-C		$2$EBI_GWAS_BMI
rs2389438	1	83226700	TTLL7	rs2389438-C		$2$EBI_GWAS_BMI
rs2415487	14	38555916	LOC283547	rs2415487-G		$2$EBI_GWAS_BMI
rs253664	3	138394511	MRAS	rs253664-T		$2$EBI_GWAS_BMI
rs2579103	12	90239730	LOC338758	rs2579103-C		$2$EBI_GWAS_BMI
rs2650492	16	28322090	SBK1	rs2650492-A		$2$EBI_GWAS_BMI
rs268073	2	59663207	FLJ30838	rs268073-C		$2$EBI_GWAS_BMI
rs2820292	1	201815159	NAV1	rs2820292-C		$2$EBI_GWAS_BMI
rs2836754	21	38919816	ETS2	rs2836754-C		$2$EBI_GWAS_BMI
rs29941	19	33818627	KCTD15	rs29941-G		$2$EBI_GWAS_BMI
rs3101336	1	72285502	NEGR1	rs3101336-C		$2$EBI_GWAS_BMI
rs33439	19	30454264	ZNF536	rs33439-T		$2$EBI_GWAS_BMI
rs3736485	15	51456413	DMXL2	rs3736485-A		$2$EBI_GWAS_BMI
rs3810291	19	47065746	ZC3H4	rs3810291-A		$2$EBI_GWAS_BMI
rs3817334	11	47629441	MTCH2	rs3817334-T		$2$EBI_GWAS_BMI
rs38313	7	70602693	AUTS2	rs38313-G		$2$EBI_GWAS_BMI
rs3888190	16	28878165	ATP2A1	rs3888190-A		$2$EBI_GWAS_BMI
rs4256980	11	8652392	TRIM66	rs4256980-G		$2$EBI_GWAS_BMI
rs4357530	1	151130677	SEMA6C	rs4357530-G		$2$EBI_GWAS_BMI
rs4566392	2	79279517	REG3A	rs4566392-A		$2$EBI_GWAS_BMI
rs4984406	15	94725265	MCTP2	rs4984406-T		$2$EBI_GWAS_BMI
rs543874	1	177920345	SEC16B	rs543874-G		$2$EBI_GWAS_BMI
rs6062788	20	63062254	LOC63930	rs6062788-A		$2$EBI_GWAS_BMI
rs6091540	20	52471323	ZFP64	rs6091540-C		$2$EBI_GWAS_BMI
rs6465468	7	95540202	ASB4	rs6465468-T		$2$EBI_GWAS_BMI
rs6477694	9	109170062	EPB41L4B	rs6477694-C		$2$EBI_GWAS_BMI
rs6504108	17	48215561	SKAP1	rs6504108-C		$2$EBI_GWAS_BMI
rs6567160	18	60161902	MC4R	rs6567160-C		$2$EBI_GWAS_BMI
rs657452	1	49124175	AGBL4	rs657452-A		$2$EBI_GWAS_BMI
rs709400	14	103683138	KLC1	rs709400-A		$2$EBI_GWAS_BMI
rs7111341	11	2191936	MIR4686	rs7111341-T		$2$EBI_GWAS_BMI
rs7138803	12	49853685	BCDIN3D	rs7138803-A		$2$EBI_GWAS_BMI
rs7141420	14	79433111	NRXN3	rs7141420-T		$2$EBI_GWAS_BMI
rs7164727	15	72801650	LOC100287559	rs7164727-T		$2$EBI_GWAS_BMI
rs7239883	18	42567706	LOC284260	rs7239883-G		$2$EBI_GWAS_BMI
rs7550169	1	233159031	PCNXL2	rs7550169-C		$2$EBI_GWAS_BMI
rs7715256	5	154158333	GALNT10	rs7715256-G		$2$EBI_GWAS_BMI
rs782971	5	43124586	ZNF131	rs782971-G		$2$EBI_GWAS_BMI
rs7899106	10	85651147	GRID1	rs7899106-G		$2$EBI_GWAS_BMI
rs929641	2	58565242	FLJ30838	rs929641-A		$2$EBI_GWAS_BMI
rs9400239	6	108656460	FOXO3	rs9400239-C		$2$EBI_GWAS_BMI
rs9641123	7	93568420	CALCR	rs9641123-C		$2$EBI_GWAS_BMI
rs9867325	3	136900067	NCK1	rs9867325-C		$2$EBI_GWAS_BMI
rs9880211	3	136388707	STAG1	rs9880211-A		$2$EBI_GWAS_BMI
rs9925964	16	31118574	KAT8	rs9925964-A		$2$EBI_GWAS_BMI
rs2207139	6	50877777	TFAP2B	rs2207139-G		$2$EBI_GWAS_BMI
rs9507983	13	28045899	FLT3	rs9507983-C		$2$EBI_GWAS_BMI
rs10132280	14	25458973	STXBP6	rs10132280-C		$2$EBI_GWAS_BMI
rs1000940	17	5379957	RABEP1	rs1000940-G		$2$EBI_GWAS_BMI
rs1016287	2	59078490	FLJ30838	rs1016287-T		$2$EBI_GWAS_BMI
rs10167079	2	214392947	SPAG16	rs10167079-G		$2$EBI_GWAS_BMI
rs10182181	2	24927427	ADCY3	rs10182181-G		$2$EBI_GWAS_BMI
rs10269783	7	49576607	VWC2	rs10269783-A		$2$EBI_GWAS_BMI
rs10499694	7	50546475	DDC	rs10499694-A		$2$EBI_GWAS_BMI
rs10540	11	494662	RNH1	rs10540-G		$2$EBI_GWAS_BMI
rs10733682	9	126698635	LMX1B	rs10733682-A		$2$EBI_GWAS_BMI
rs10742752	11	45416824	SYT13	rs10742752-C		$2$EBI_GWAS_BMI
rs10747472	1	95810642	FLJ31662	rs10747472-C		$2$EBI_GWAS_BMI
rs10760279	9	123343012	CRB2	rs10760279-T		$2$EBI_GWAS_BMI
rs10773049	12	124022084	ZNF664-FAM101A	rs10773049-C		$2$EBI_GWAS_BMI
rs10779751	1	11224279	MTOR	rs10779751-A		$2$EBI_GWAS_BMI
rs10920678	1	190270777	FAM5C	rs10920678-A		$2$EBI_GWAS_BMI
rs10929925	2	6015425	LOC400940	rs10929925-C		$2$EBI_GWAS_BMI
rs10938397	4	45180510	GNPDA2	rs10938397-G		$2$EBI_GWAS_BMI
rs10968576	9	28414341	LINGO2	rs10968576-G		$2$EBI_GWAS_BMI
rs10975870	9	6880263	KDM4C	rs10975870-G		$2$EBI_GWAS_BMI
rs11030104	11	27662970	BDNF	rs11030104-A		$2$EBI_GWAS_BMI
rs11057405	12	122297350	CLIP1	rs11057405-G		$2$EBI_GWAS_BMI
rs11065987	12	111634620	BRAP	rs11065987-A		$2$EBI_GWAS_BMI
rs11126666	2	26705943	KCNK3	rs11126666-A		$2$EBI_GWAS_BMI
rs11150911	18	75786573	LOC339298	rs11150911-A		$2$EBI_GWAS_BMI
rs11165643	1	96458541	PTBP2	rs11165643-T		$2$EBI_GWAS_BMI
rs11168854	12	49091590	DHH	rs11168854-G		$2$EBI_GWAS_BMI
rs11170468	12	39036246	CPNE8	rs11170468-A		$2$EBI_GWAS_BMI
rs11191560	10	103109281	NT5C2	rs11191560-C		$2$EBI_GWAS_BMI
rs11247009	12	132216639	GALNT9	rs11247009-A		$2$EBI_GWAS_BMI
rs11583200	1	50094148	ELAVL4	rs11583200-C		$2$EBI_GWAS_BMI
rs11603334	11	72721940	ARAP1	rs11603334-A		$2$EBI_GWAS_BMI
rs11607976	11	69464343	MYEOV	rs11607976-C		$2$EBI_GWAS_BMI
rs11611246	12	830314	WNK1	rs11611246-T		$2$EBI_GWAS_BMI
rs11672550	19	1937194	CSNK1G2	rs11672550-T		$2$EBI_GWAS_BMI
rs1167827	7	75533848	HIP1	rs1167827-G		$2$EBI_GWAS_BMI
rs11688816	2	62825913	EHBP1	rs11688816-G		$2$EBI_GWAS_BMI
rs11709077	3	12295008	PPARG	rs11709077-A		$2$EBI_GWAS_BMI
rs11727676	4	144737912	HHIP	rs11727676-T		$2$EBI_GWAS_BMI
rs11787111	8	64279894	LOC100130155	rs11787111-G		$2$EBI_GWAS_BMI
rs11847697	14	30045906	PRKD1	rs11847697-T		$2$EBI_GWAS_BMI
rs11866815	16	337867	AXIN1	rs11866815-C		$2$EBI_GWAS_BMI
rs11997175	8	33912552	DUSP26	rs11997175-C		$2$EBI_GWAS_BMI
rs12016871	13	27443645	MTIF3	rs12016871-T		$2$EBI_GWAS_BMI
rs12150665	17	36558947	GGNBP2	rs12150665-T		$2$EBI_GWAS_BMI
rs12286929	11	115151684	CADM1	rs12286929-G		$2$EBI_GWAS_BMI
rs12401738	1	77981077	FUBP1	rs12401738-A		$2$EBI_GWAS_BMI
rs12429545	13	53528071	OLFM4	rs12429545-A		$2$EBI_GWAS_BMI
rs12446632	16	19924067	GPRC5B	rs12446632-G		$2$EBI_GWAS_BMI
rs12546962	8	9340675	LOC157273	rs12546962-G		$2$EBI_GWAS_BMI
rs12566985	1	74536509	FPGT-TNNI3K	rs12566985-G		$2$EBI_GWAS_BMI
rs12885454	14	29267632	PRKD1	rs12885454-C		$2$EBI_GWAS_BMI
rs12894211	14	69327834	GALNTL1	rs12894211-C		$2$EBI_GWAS_BMI
rs12940622	17	80641771	RPTOR	rs12940622-G		$2$EBI_GWAS_BMI
rs12961799	18	12904400	PTPN2	rs12961799-C		$2$EBI_GWAS_BMI
rs13021737	2	632348	TMEM18	rs13021737-G		$2$EBI_GWAS_BMI
rs13078960	3	85758440	CADM2	rs13078960-G		$2$EBI_GWAS_BMI
rs13107325	4	102267552	SLC39A8	rs13107325-T		$2$EBI_GWAS_BMI
rs13191362	6	162612318	PARK2	rs13191362-A		$2$EBI_GWAS_BMI
rs13201877	6	137354404	IFNGR1	rs13201877-G		$2$EBI_GWAS_BMI
rs1436351	3	104899129	ALCAM	rs1436351-T		$2$EBI_GWAS_BMI
rs1439620	15	92886416	LOC100507217	rs1439620-A		$2$EBI_GWAS_BMI
rs1441264	13	79006784	MIR548A2	rs1441264-A		$2$EBI_GWAS_BMI
rs1460676	2	163711179	FIGN	rs1460676-C		$2$EBI_GWAS_BMI
rs1502337	12	110625047	TCTN1	rs1502337-T		$2$EBI_GWAS_BMI
rs150992	5	98939493	LOC100289230	rs150992-A		$2$EBI_GWAS_BMI
rs1516725	3	186106215	ETV5	rs1516725-C		$2$EBI_GWAS_BMI
rs1528435	2	180686235	UBE2E3	rs1528435-T		$2$EBI_GWAS_BMI
rs1557765	11	17382092	KCNJ11	rs1557765-C		$2$EBI_GWAS_BMI
rs1558902	16	53769662	FTO	rs1558902-A		$2$EBI_GWAS_BMI
rs16851483	3	141556594	RASA2	rs16851483-T		$2$EBI_GWAS_BMI
rs16907751	8	80463222	ZBTB10	rs16907751-C		$2$EBI_GWAS_BMI
rs16951275	15	67784830	MAP2K5	rs16951275-T		$2$EBI_GWAS_BMI
rs17001654	4	76208415	SCARB2	rs17001654-G		$2$EBI_GWAS_BMI
rs17024393	1	109612066	GNAT2	rs17024393-C		$2$EBI_GWAS_BMI
rs17094222	10	100635683	HIF1AN	rs17094222-C		$2$EBI_GWAS_BMI
rs17203016	2	207390794	CREB1	rs17203016-G		$2$EBI_GWAS_BMI
rs17405819	8	75894349	HNF4G	rs17405819-T		$2$EBI_GWAS_BMI
rs17513613	19	29795915	CCNE1	rs17513613-C		$2$EBI_GWAS_BMI
rs17522122	14	32833676	AKAP6	rs17522122-T		$2$EBI_GWAS_BMI
rs17630235	12	112153882	TRAFD1	rs17630235-G		$2$EBI_GWAS_BMI
rs17665162	6	50307545	DEFB112	rs17665162-C		$2$EBI_GWAS_BMI
rs17724992	19	18344015	PGPEP1	rs17724992-A		$2$EBI_GWAS_BMI
rs1808579	18	23524924	C18orf8	rs1808579-C		$2$EBI_GWAS_BMI
rs1816537	11	113097929	NCAM1	rs1816537-C		$2$EBI_GWAS_BMI
rs1884897	20	6632185	BMP2	rs1884897-G		$2$EBI_GWAS_BMI
rs1928295	9	117616205	TLR4	rs1928295-T		$2$EBI_GWAS_BMI
rs1979755	2	42481265	KCNG3	rs1979755-C		$2$EBI_GWAS_BMI
rs200810	6	97474308	MMS22L	rs200810-T		$2$EBI_GWAS_BMI
rs2033529	6	40380914	TDRG1	rs2033529-G		$2$EBI_GWAS_BMI
rs2033732	8	84167474	RALYL	rs2033732-C		$2$EBI_GWAS_BMI
rs205262	6	34595387	C6orf106	rs205262-G		$2$EBI_GWAS_BMI
rs2075650	19	44892362	TOMM40	rs2075650-A		$2$EBI_GWAS_BMI
rs2080454	16	49028679	CBLN1	rs2080454-C		$2$EBI_GWAS_BMI
rs2112347	5	75719417	POC5	rs2112347-T		$2$EBI_GWAS_BMI
rs2121279	2	142285716	LRP1B	rs2121279-T		$2$EBI_GWAS_BMI
rs2124499	3	123374694	ADCY5	rs2124499-G		$2$EBI_GWAS_BMI
rs2176040	2	226228086	LOC646736	rs2176040-A		$2$EBI_GWAS_BMI
rs2176598	11	43842728	HSD17B12	rs2176598-T		$2$EBI_GWAS_BMI
rs2177596	2	227025567	COL4A4	rs2177596-T		$2$EBI_GWAS_BMI
rs2228213	6	12124622	HIVEP1	rs2228213-G		$2$EBI_GWAS_BMI
rs2236176	20	21100847	PLK1S1	rs2236176-T		$2$EBI_GWAS_BMI
rs2245368	7	76978826	PMS2L11	rs2245368-C		$2$EBI_GWAS_BMI
rs2270204	9	128280455	SWI5	rs2270204-G		$2$EBI_GWAS_BMI
rs2275426	1	46021880	MAST2	rs2275426-A		$2$EBI_GWAS_BMI
rs2287019	19	45698914	QPCTL	rs2287019-C		$2$EBI_GWAS_BMI
rs2304130	19	19678719	ZNF101	rs2304130-A		$2$EBI_GWAS_BMI
rs2307022	16	68348075	PRMT7	rs2307022-A		$2$EBI_GWAS_BMI
rs2365389	3	61250788	FHIT	rs2365389-C		$2$EBI_GWAS_BMI
rs2371767	3	64732582	MIR548AN	rs2371767-C		$2$EBI_GWAS_BMI
rs2391518	4	129895905	C4orf33	rs2391518-T		$2$EBI_GWAS_BMI
rs2481044	6	160286215	SLC22A2	rs2481044-T		$2$EBI_GWAS_BMI
rs2481665	1	62129005	INADL	rs2481665-T		$2$EBI_GWAS_BMI
rs253664	3	138394511	MRAS	rs253664-T		$2$EBI_GWAS_BMI
rs2579103	12	90239730	LOC338758	rs2579103-C		$2$EBI_GWAS_BMI
rs2612012	3	53711598	CACNA1D	rs2612012-A		$2$EBI_GWAS_BMI
rs2650492	16	28322090	SBK1	rs2650492-A		$2$EBI_GWAS_BMI
rs2770102	6	21818985	LINC00340	rs2770102-G		$2$EBI_GWAS_BMI
rs2820292	1	201815159	NAV1	rs2820292-C		$2$EBI_GWAS_BMI
rs2836754	21	38919816	ETS2	rs2836754-C		$2$EBI_GWAS_BMI
rs285575	12	41527863	PDZRN4	rs285575-A		$2$EBI_GWAS_BMI
rs288232	5	108083847	FBXL17	rs288232-C		$2$EBI_GWAS_BMI
rs29941	19	33818627	KCTD15	rs29941-G		$2$EBI_GWAS_BMI
rs3002271	1	96976673	DPYD	rs3002271-A		$2$EBI_GWAS_BMI
rs3101336	1	72285502	NEGR1	rs3101336-C		$2$EBI_GWAS_BMI
rs33439	19	30454264	ZNF536	rs33439-T		$2$EBI_GWAS_BMI
rs355810	2	164829136	COBLL1	rs355810-A		$2$EBI_GWAS_BMI
rs3736485	15	51456413	DMXL2	rs3736485-A		$2$EBI_GWAS_BMI
rs3779273	7	78199623	MAGI2	rs3779273-G		$2$EBI_GWAS_BMI
rs3783890	14	93323930	BTBD7	rs3783890-T		$2$EBI_GWAS_BMI
rs3810291	19	47065746	ZC3H4	rs3810291-A		$2$EBI_GWAS_BMI
rs3817334	11	47629441	MTCH2	rs3817334-T		$2$EBI_GWAS_BMI
rs3824756	10	102599593	SUFU	rs3824756-C		$2$EBI_GWAS_BMI
rs3849570	3	81742961	GBE1	rs3849570-A		$2$EBI_GWAS_BMI
rs3888190	16	28878165	ATP2A1	rs3888190-A		$2$EBI_GWAS_BMI
rs4144743	17	47245759	ITGB3	rs4144743-C		$2$EBI_GWAS_BMI
rs4256980	11	8652392	TRIM66	rs4256980-G		$2$EBI_GWAS_BMI
rs427943	21	45150981	ADARB1	rs427943-C		$2$EBI_GWAS_BMI
rs4357530	1	151130677	SEMA6C	rs4357530-G		$2$EBI_GWAS_BMI
rs4395360	3	157600468	C3orf55	rs4395360-C		$2$EBI_GWAS_BMI
rs4566392	2	79279517	REG3A	rs4566392-A		$2$EBI_GWAS_BMI
rs4738873	8	61173617	CLVS1	rs4738873-A		$2$EBI_GWAS_BMI
rs4740619	9	15634328	C9orf93	rs4740619-T		$2$EBI_GWAS_BMI
rs4787491	16	30004016	INO80E	rs4787491-G		$2$EBI_GWAS_BMI
rs4820408	22	40208941	TNRC6B	rs4820408-T		$2$EBI_GWAS_BMI
rs492400	2	218485029	USP37	rs492400-C		$2$EBI_GWAS_BMI
rs4984406	15	94725265	MCTP2	rs4984406-T		$2$EBI_GWAS_BMI
rs4985155	16	15035602	PDXDC1	rs4985155-A		$2$EBI_GWAS_BMI
rs4986044	17	21358248	KCNJ12	rs4986044-C		$2$EBI_GWAS_BMI
rs4988235	2	135851076	MCM6	rs4988235-A		$2$EBI_GWAS_BMI
rs543874	1	177920345	SEC16B	rs543874-G		$2$EBI_GWAS_BMI
rs555267	18	43412733	SYT4	rs555267-T		$2$EBI_GWAS_BMI
rs6091540	20	52471323	ZFP64	rs6091540-C		$2$EBI_GWAS_BMI
rs6465468	7	95540202	ASB4	rs6465468-T		$2$EBI_GWAS_BMI
rs6477694	9	109170062	EPB41L4B	rs6477694-C		$2$EBI_GWAS_BMI
rs6504108	17	48215561	SKAP1	rs6504108-C		$2$EBI_GWAS_BMI
rs6567160	18	60161902	MC4R	rs6567160-C		$2$EBI_GWAS_BMI
rs6569648	6	130027974	L3MBTL3	rs6569648-C		$2$EBI_GWAS_BMI
rs657452	1	49124175	AGBL4	rs657452-A		$2$EBI_GWAS_BMI
rs6695572	1	77479950	AK5	rs6695572-A		$2$EBI_GWAS_BMI
rs6804842	3	25064946	RARB	rs6804842-G		$2$EBI_GWAS_BMI
rs6864049	5	124994829	ZNF608	rs6864049-G		$2$EBI_GWAS_BMI
rs6870983	5	88401716	LOC100505894	rs6870983-C		$2$EBI_GWAS_BMI
rs6990042	8	14316465	SGCZ	rs6990042-G		$2$EBI_GWAS_BMI
rs709400	14	103683138	KLC1	rs709400-A		$2$EBI_GWAS_BMI
rs7138803	12	49853685	BCDIN3D	rs7138803-A		$2$EBI_GWAS_BMI
rs7141420	14	79433111	NRXN3	rs7141420-T		$2$EBI_GWAS_BMI
rs7143963	14	102838088	TRAF3	rs7143963-T		$2$EBI_GWAS_BMI
rs715	2	210678331	CPS1	rs715-C		$2$EBI_GWAS_BMI
rs7164727	15	72801650	LOC100287559	rs7164727-T		$2$EBI_GWAS_BMI
rs718948	10	125050769	CTBP2	rs718948-C		$2$EBI_GWAS_BMI
rs7223966	17	63816038	DDX42	rs7223966-G		$2$EBI_GWAS_BMI
rs7226371	18	1850770	LINC00470	rs7226371-G		$2$EBI_GWAS_BMI
rs7239883	18	42567706	LOC284260	rs7239883-G		$2$EBI_GWAS_BMI
rs7243357	18	59216087	GRP	rs7243357-T		$2$EBI_GWAS_BMI
rs751008	10	127344153	DOCK1	rs751008-A		$2$EBI_GWAS_BMI
rs7570971	2	135080336	RAB3GAP1	rs7570971-C		$2$EBI_GWAS_BMI
rs758747	16	3577357	NLRC3	rs758747-T		$2$EBI_GWAS_BMI
rs7599312	2	212548507	ERBB4	rs7599312-G		$2$EBI_GWAS_BMI
rs7611238	3	195352189	ACAP2	rs7611238-A		$2$EBI_GWAS_BMI
rs7613875	3	49934081	MON1A	rs7613875-A		$2$EBI_GWAS_BMI
rs7620457	3	184029478	HTR3D	rs7620457-G		$2$EBI_GWAS_BMI
rs7640424	3	108101216	CD47	rs7640424-C		$2$EBI_GWAS_BMI
rs7713317	5	96381018	PCSK1	rs7713317-G		$2$EBI_GWAS_BMI
rs7715256	5	154158333	GALNT10	rs7715256-G		$2$EBI_GWAS_BMI
rs7844647	8	34646258	UNC5D	rs7844647-T		$2$EBI_GWAS_BMI
rs7899106	10	85651147	GRID1	rs7899106-G		$2$EBI_GWAS_BMI
rs7903146	10	112998590	TCF7L2	rs7903146-C		$2$EBI_GWAS_BMI
rs7970953	12	23922574	SOX5	rs7970953-A		$2$EBI_GWAS_BMI
rs8123881	20	15838850	MACROD2	rs8123881-G		$2$EBI_GWAS_BMI
rs889398	16	69522812	MIR1538	rs889398-C		$2$EBI_GWAS_BMI
rs9275595	6	32713578	HLA-DQA2	rs9275595-T		$2$EBI_GWAS_BMI
rs929641	2	58565242	FLJ30838	rs929641-A		$2$EBI_GWAS_BMI
rs9364687	6	163396879	CAHM	rs9364687-G		$2$EBI_GWAS_BMI
rs9374842	6	119864519	LOC285762	rs9374842-T		$2$EBI_GWAS_BMI
rs9400239	6	108656460	FOXO3	rs9400239-C		$2$EBI_GWAS_BMI
rs943466	6	33764010	LEMD2	rs943466-G		$2$EBI_GWAS_BMI
rs9540493	13	65631572	MIR548X2	rs9540493-A		$2$EBI_GWAS_BMI
rs9563576	13	58096013	PCDH17	rs9563576-C		$2$EBI_GWAS_BMI
rs9595908	13	32610151	PDS5B	rs9595908-T		$2$EBI_GWAS_BMI
rs9633835	11	13324046	ARNTL	rs9633835-G		$2$EBI_GWAS_BMI
rs9634489	13	96396750	HS6ST3	rs9634489-G		$2$EBI_GWAS_BMI
rs9641123	7	93568420	CALCR	rs9641123-C		$2$EBI_GWAS_BMI
rs9660180	1	1791592	GNB1	rs9660180-A		$2$EBI_GWAS_BMI
rs968059	2	35178945	LOC100288911	rs968059-C		$2$EBI_GWAS_BMI
rs972540	2	206380059	ADAM23	rs972540-G		$2$EBI_GWAS_BMI
rs977747	1	47219005	TAL1	rs977747-T		$2$EBI_GWAS_BMI
rs9856151	3	131855641	CPNE4	rs9856151-A		$2$EBI_GWAS_BMI
rs9867325	3	136900067	NCK1	rs9867325-C		$2$EBI_GWAS_BMI
rs9880211	3	136388707	STAG1	rs9880211-A		$2$EBI_GWAS_BMI
rs9914578	17	2101842	SMG6	rs9914578-G		$2$EBI_GWAS_BMI
rs9925964	16	31118574	KAT8	rs9925964-A		$2$EBI_GWAS_BMI
rs998584	6	43790159	VEGFA	rs998584-C		$2$EBI_GWAS_BMI
rs2207139	6	50877777	TFAP2B	rs2207139-G		$2$EBI_GWAS_BMI
rs9507983	13	28045899	FLT3	rs9507983-C		$2$EBI_GWAS_BMI
rs10132280	14	25458973	STXBP6	rs10132280-C		$2$EBI_GWAS_BMI
rs1000940	17	5379957	RABEP1	rs1000940-G		$2$EBI_GWAS_BMI
rs1016287	2	59078490	FLJ30838	rs1016287-T		$2$EBI_GWAS_BMI
rs10182181	2	24927427	ADCY3	rs10182181-G		$2$EBI_GWAS_BMI
rs10269783	7	49576607	VWC2	rs10269783-A		$2$EBI_GWAS_BMI
rs10499694	7	50546475	DDC	rs10499694-A		$2$EBI_GWAS_BMI
rs10540	11	494662	RNH1	rs10540-G		$2$EBI_GWAS_BMI
rs10733682	9	126698635	LMX1B	rs10733682-A		$2$EBI_GWAS_BMI
rs10742752	11	45416824	SYT13	rs10742752-C		$2$EBI_GWAS_BMI
rs10747472	1	95810642	FLJ31662	rs10747472-C		$2$EBI_GWAS_BMI
rs10760279	9	123343012	CRB2	rs10760279-T		$2$EBI_GWAS_BMI
rs10773049	12	124022084	ZNF664-FAM101A	rs10773049-C		$2$EBI_GWAS_BMI
rs10779751	1	11224279	MTOR	rs10779751-A		$2$EBI_GWAS_BMI
rs10920678	1	190270777	FAM5C	rs10920678-A		$2$EBI_GWAS_BMI
rs10929925	2	6015425	LOC400940	rs10929925-C		$2$EBI_GWAS_BMI
rs10938397	4	45180510	GNPDA2	rs10938397-G		$2$EBI_GWAS_BMI
rs10968576	9	28414341	LINGO2	rs10968576-G		$2$EBI_GWAS_BMI
rs10971721	9	33827696	UBE2R2	rs10971721-C		$2$EBI_GWAS_BMI
rs10975870	9	6880263	KDM4C	rs10975870-G		$2$EBI_GWAS_BMI
rs11030104	11	27662970	BDNF	rs11030104-A		$2$EBI_GWAS_BMI
rs11057405	12	122297350	CLIP1	rs11057405-G		$2$EBI_GWAS_BMI
rs11065987	12	111634620	BRAP	rs11065987-A		$2$EBI_GWAS_BMI
rs11126666	2	26705943	KCNK3	rs11126666-A		$2$EBI_GWAS_BMI
rs11165643	1	96458541	PTBP2	rs11165643-T		$2$EBI_GWAS_BMI
rs11168854	12	49091590	DHH	rs11168854-G		$2$EBI_GWAS_BMI
rs11170468	12	39036246	CPNE8	rs11170468-A		$2$EBI_GWAS_BMI
rs11191560	10	103109281	NT5C2	rs11191560-C		$2$EBI_GWAS_BMI
rs11247009	12	132216639	GALNT9	rs11247009-A		$2$EBI_GWAS_BMI
rs11583200	1	50094148	ELAVL4	rs11583200-C		$2$EBI_GWAS_BMI
rs11603334	11	72721940	ARAP1	rs11603334-A		$2$EBI_GWAS_BMI
rs11607976	11	69464343	MYEOV	rs11607976-C		$2$EBI_GWAS_BMI
rs11611246	12	830314	WNK1	rs11611246-T		$2$EBI_GWAS_BMI
rs11672550	19	1937194	CSNK1G2	rs11672550-T		$2$EBI_GWAS_BMI
rs11677911	2	236996688	COPS8	rs11677911-T		$2$EBI_GWAS_BMI
rs1167827	7	75533848	HIP1	rs1167827-G		$2$EBI_GWAS_BMI
rs11688816	2	62825913	EHBP1	rs11688816-G		$2$EBI_GWAS_BMI
rs11709077	3	12295008	PPARG	rs11709077-A		$2$EBI_GWAS_BMI
rs11727676	4	144737912	HHIP	rs11727676-T		$2$EBI_GWAS_BMI
rs11771526	7	32303006	LOC100130673	rs11771526-G		$2$EBI_GWAS_BMI
rs11787111	8	64279894	LOC100130155	rs11787111-G		$2$EBI_GWAS_BMI
rs3916765	6	32717773	HLA-DQA2	rs3916765-A		$2$EBI_GWAS_BMI
rs8090011	18	7068463	LAMA1	rs8090011-G		$2$EBI_GWAS_BMI
rs7178572	15	77454848	HMG20A	rs7178572-G		$2$EBI_GWAS_BMI
rs7903146	10	112998590	TCF7L2	rs7903146-T		$2$EBI_GWAS_BMI
rs7766070	6	20686342	CDKAL1	rs7766070-A		$2$EBI_GWAS_BMI
rs3802177	8	117172786	SLC30A8	rs3802177-G		$2$EBI_GWAS_BMI
rs11708067	3	123346931	ADCY5	rs11708067-A		$2$EBI_GWAS_BMI
rs7903146	10	112998590	TCF7L2	rs7903146-T		$2$EBI_GWAS_BMI
rs9939609	16	53786615	FTO	rs9939609-A		$2$EBI_GWAS_BMI
rs7766070	6	20686342	CDKAL1	rs7766070-A		$2$EBI_GWAS_BMI
rs5015480	10	92705802	HHEX	rs5015480-C		$2$EBI_GWAS_BMI
rs4402960	3	185793899	IG2BP2	rs4402960-T		$2$EBI_GWAS_BMI
rs10261878	7	25910925	NFE2L3, MIR148A	rs10261878-C		$2$EBI_GWAS_BMI
rs543874	1	177920345	SEC16B	rs543874-G		$2$EBI_GWAS_BMI
rs7586879	2	24894108	ADCY3	rs7586879-T		$2$EBI_GWAS_BMI
rs348495	4	45182425	GNPDA2	rs348495-G		$2$EBI_GWAS_BMI
rs17817964	16	53794154	FTO	rs17817964-T		$2$EBI_GWAS_BMI
rs7708584	5	154163906	GALNT10	rs7708584-A		$2$EBI_GWAS_BMI
rs974417	6	96971722	KLHL32	rs974417-C		$2$EBI_GWAS_BMI
rs4712523	6	20657333	CDKAL1	rs4712523-G		$3$EBI_GWAS_Diabetes
rs2383208	9	22132077	CDKN2A, CDKN2B	rs2383208-A		$3$EBI_GWAS_Diabetes
rs2237892	11	2818521	KCNQ1	rs2237892-C		$3$EBI_GWAS_Diabetes
rs4402960	3	185793899	IGF2BP2	rs4402960-T		$3$EBI_GWAS_Diabetes
rs13266634	8	117172544	SLC30A8	rs13266634-C		$3$EBI_GWAS_Diabetes
rs1111875	10	92703125	HHEX	rs1111875-C		$3$EBI_GWAS_Diabetes
rs7903146	10	112998590	TCF7L2	rs7903146-T		$3$EBI_GWAS_Diabetes
rs7754840	6	20661019	CDKAL1	rs7754840-C		$3$EBI_GWAS_Diabetes
rs7756992	6	20679478	CDKAL1	rs7756992-G		$3$EBI_GWAS_Diabetes
rs1111875	10	92703125	HHEX	rs1111875-G		$3$EBI_GWAS_Diabetes
rs13266634	8	117172544	SLC30A8	rs13266634-C		$3$EBI_GWAS_Diabetes
rs7903146	10	112998590	TCF7L2	rs7903146-T		$3$EBI_GWAS_Diabetes
[truncated: 1,428 more rows]
