# Supplementary material for: An integrative machine learning approach to discovering multi-level molecular mechanisms of obesity using data from monozygotic twin pairs
Source: R Soc Open Sci. 2020 Oct 21;7(10):200872. doi: 10.1098/rsos.200872 (PMC7657920; doi:10.1098/rsos.200872)
Supplement: Table S2 [file rsos200872supp7.xlsx]

## Sheet: ForSubmission
CpG	Chr	Position	Nearest Gene	Sentinel marker	Replicate	Source
cg00094412	6	29592854	GABBR1	Yes	Yes	$1 Wahl Replic=yes, Sentinal marker =yes
cg00108715	3	52565015	NT5DC2	Yes	Yes	$1 Wahl Replic=yes, Sentinal marker =yes
cg00138407	3	47386505	KLHL18	Yes	Yes	$1 Wahl Replic=yes, Sentinal marker =yes
cg00144180	2	240294362	HDAC4	Yes	Yes	$1 Wahl Replic=yes, Sentinal marker =yes
cg00238353	10	129785537	PTPRE	Yes	Yes	$1 Wahl Replic=yes, Sentinal marker =yes
cg00244001	10	126336805	FAM53B	Yes	Yes	$1 Wahl Replic=yes, Sentinal marker =yes
cg00431050	10	103985730	ELOVL3	Yes	Yes	$1 Wahl Replic=yes, Sentinal marker =yes
cg00574958	11	68607622	CPT1A	Yes	Yes	$1 Wahl Replic=yes, Sentinal marker =yes
cg00634542	2	219254588	SLC11A1	Yes	Yes	$1 Wahl Replic=yes, Sentinal marker =yes
cg00673344	3	156807691	LINC00880	Yes	Yes	$1 Wahl Replic=yes, Sentinal marker =yes
cg00711896	16	30410051	ZNF48	Yes	Yes	$1 Wahl Replic=yes, Sentinal marker =yes
cg00863378	16	56549757	BBS2	Yes	Yes	$1 Wahl Replic=yes, Sentinal marker =yes
cg00973118	16	374570	AXIN1	Yes	Yes	$1 Wahl Replic=yes, Sentinal marker =yes
cg01101459	1	234871477	LINC00184	Yes	Yes	$1 Wahl Replic=yes, Sentinal marker =yes
cg01243823	16	50732212	NOD2	Yes	Yes	$1 Wahl Replic=yes, Sentinal marker =yes
cg01511901	13	31004719	UBE2L5P	Yes	Yes	$1 Wahl Replic=yes, Sentinal marker =yes
cg01798813	17	3906674	ZZEF1	Yes	Yes	$1 Wahl Replic=yes, Sentinal marker =yes
cg02119938	15	78505051	ACSBG1	Yes	Yes	$1 Wahl Replic=yes, Sentinal marker =yes
cg02286155	5	176826262	SLC34A1	Yes	Yes	$1 Wahl Replic=yes, Sentinal marker =yes
cg02560388	2	11969958	LPIN1	Yes	Yes	$1 Wahl Replic=yes, Sentinal marker =yes
cg02650017	17	47301614	PHOSPHO1	Yes	Yes	$1 Wahl Replic=yes, Sentinal marker =yes
cg02711608	19	47287964	SLC1A5	Yes	Yes	$1 Wahl Replic=yes, Sentinal marker =yes
cg02716826	9	33447032	AQP3	Yes	Yes	$1 Wahl Replic=yes, Sentinal marker =yes
cg03050965	1	101705237	S1PR1	Yes	Yes	$1 Wahl Replic=yes, Sentinal marker =yes
cg03159676	16	85600536	GSE1	Yes	Yes	$1 Wahl Replic=yes, Sentinal marker =yes
cg03318904	22	39801522	TAB1	Yes	Yes	$1 Wahl Replic=yes, Sentinal marker =yes
cg03327570	2	145304883	ZEB2	Yes	Yes	$1 Wahl Replic=yes, Sentinal marker =yes
cg03433986	11	62477624	BSCL2	Yes	Yes	$1 Wahl Replic=yes, Sentinal marker =yes
cg03523676	14	24540235	CPNE6	Yes	Yes	$1 Wahl Replic=yes, Sentinal marker =yes
cg03725309	1	109757585	SARS	Yes	Yes	$1 Wahl Replic=yes, Sentinal marker =yes
cg03885055	1	16723232	SPATA21	Yes	Yes	$1 Wahl Replic=yes, Sentinal marker =yes
cg03940776	6	158490013	SYNJ2	Yes	Yes	$1 Wahl Replic=yes, Sentinal marker =yes
cg03957124	6	37016869	COX6A1P2	Yes	Yes	$1 Wahl Replic=yes, Sentinal marker =yes
cg04011474	2	28904455	RNA5SP89	Yes	Yes	$1 Wahl Replic=yes, Sentinal marker =yes
cg04126866	10	85932763	C10orf99	Yes	Yes	$1 Wahl Replic=yes, Sentinal marker =yes
cg04232128	5	138861241	TMEM173	Yes	Yes	$1 Wahl Replic=yes, Sentinal marker =yes
cg04524040	19	4153364	CREB3L3	Yes	Yes	$1 Wahl Replic=yes, Sentinal marker =yes
cg04577162	7	73667397	RFC2	Yes	Yes	$1 Wahl Replic=yes, Sentinal marker =yes
cg05063895	16	2073518	SLC9A3R2	Yes	Yes	$1 Wahl Replic=yes, Sentinal marker =yes
cg05095590	7	2139259	MAD1L1	Yes	Yes	$1 Wahl Replic=yes, Sentinal marker =yes
cg05648472	11	45232364	PRDM11	Yes	Yes	$1 Wahl Replic=yes, Sentinal marker =yes
cg05720226	7	116786597	ST7	Yes	Yes	$1 Wahl Replic=yes, Sentinal marker =yes
cg05845030	12	91573247	DCN	Yes	Yes	$1 Wahl Replic=yes, Sentinal marker =yes
cg06012428	6	157477204	ARID1B	Yes	Yes	$1 Wahl Replic=yes, Sentinal marker =yes
cg06164260	3	187454439	BCL6	Yes	Yes	$1 Wahl Replic=yes, Sentinal marker =yes
cg06192883	15	52554171	MYO5C	Yes	Yes	$1 Wahl Replic=yes, Sentinal marker =yes
cg06500161	21	43656587	ABCG1	Yes	Yes	$1 Wahl Replic=yes, Sentinal marker =yes
cg06559575	12	53490352	IGFBP6	Yes	Yes	$1 Wahl Replic=yes, Sentinal marker =yes
cg06603309	11	2724144	KCNQ1	Yes	Yes	$1 Wahl Replic=yes, Sentinal marker =yes
cg06690548	4	139162808	SLC7A11	Yes	Yes	$1 Wahl Replic=yes, Sentinal marker =yes
cg06898549	12	41083590	CNTN1	Yes	Yes	$1 Wahl Replic=yes, Sentinal marker =yes
cg06946797	16	11422409	RMI2	Yes	Yes	$1 Wahl Replic=yes, Sentinal marker =yes
cg07021906	16	87866833	SLC7A5	Yes	Yes	$1 Wahl Replic=yes, Sentinal marker =yes
cg07037944	15	64290807	DAPK2	Yes	Yes	$1 Wahl Replic=yes, Sentinal marker =yes
cg07136133	11	36422377	PRR5L	Yes	Yes	$1 Wahl Replic=yes, Sentinal marker =yes
cg07202479	1	159174162	DARC	Yes	Yes	$1 Wahl Replic=yes, Sentinal marker =yes
cg07471614	8	125855152	LINC00964	Yes	Yes	$1 Wahl Replic=yes, Sentinal marker =yes
cg07504977	10	102131012	LINC00263	Yes	Yes	$1 Wahl Replic=yes, Sentinal marker =yes
cg07682160	19	18959935	UPF1	Yes	Yes	$1 Wahl Replic=yes, Sentinal marker =yes
cg07728579	15	83475013	FSD2	Yes	Yes	$1 Wahl Replic=yes, Sentinal marker =yes
cg07769588	19	10655622	ATG4D	Yes	Yes	$1 Wahl Replic=yes, Sentinal marker =yes
cg08305942	16	79692354	MAF	Yes	Yes	$1 Wahl Replic=yes, Sentinal marker =yes
cg08309687	21	35320596	LINC00649	Yes	Yes	$1 Wahl Replic=yes, Sentinal marker =yes
cg08443038	16	89006877	CBFA2T3	Yes	Yes	$1 Wahl Replic=yes, Sentinal marker =yes
cg08548559	22	31686097	PIK3IP1	Yes	Yes	$1 Wahl Replic=yes, Sentinal marker =yes
cg08648047	1	11028561	C1orf127	Yes	Yes	$1 Wahl Replic=yes, Sentinal marker =yes
cg08726900	16	89550474	ANKRD11	Yes	Yes	$1 Wahl Replic=yes, Sentinal marker =yes
cg08813944	17	71258589	CPSF4L	Yes	Yes	$1 Wahl Replic=yes, Sentinal marker =yes
cg08857797	17	40927699	VPS25	Yes	Yes	$1 Wahl Replic=yes, Sentinal marker =yes
cg09152259	2	128156114	MAP3K2	Yes	Yes	$1 Wahl Replic=yes, Sentinal marker =yes
cg09222732	6	466893	EXOC2	Yes	Yes	$1 Wahl Replic=yes, Sentinal marker =yes
cg09315878	1	1152580	SDF4	Yes	Yes	$1 Wahl Replic=yes, Sentinal marker =yes
cg09349128	22	50327986	CRELD2	Yes	Yes	$1 Wahl Replic=yes, Sentinal marker =yes
cg09554443	1	167487762	CD247	Yes	Yes	$1 Wahl Replic=yes, Sentinal marker =yes
cg09613192	2	181388538	FTH1P20	Yes	Yes	$1 Wahl Replic=yes, Sentinal marker =yes
cg09664445	17	2612406	CLUH	Yes	Yes	$1 Wahl Replic=yes, Sentinal marker =yes
cg09777883	11	112093696	BCO2	Yes	Yes	$1 Wahl Replic=yes, Sentinal marker =yes
cg10179300	5	14147618	TRIO	Yes	Yes	$1 Wahl Replic=yes, Sentinal marker =yes
cg10438589	4	14531493	LINC00504	Yes	Yes	$1 Wahl Replic=yes, Sentinal marker =yes
cg10505902	1	144892111	PDE4DIP	Yes	Yes	$1 Wahl Replic=yes, Sentinal marker =yes
cg10513161	3	183705727	ABCC5	Yes	Yes	$1 Wahl Replic=yes, Sentinal marker =yes
cg10549088	3	64277154	PRICKLE2	Yes	Yes	$1 Wahl Replic=yes, Sentinal marker =yes
cg10717869	1	205780912	SLC41A1	Yes	Yes	$1 Wahl Replic=yes, Sentinal marker =yes
cg10734665	15	26107410	ATP10A	Yes	Yes	$1 Wahl Replic=yes, Sentinal marker =yes
cg10814005	14	91711041	GPR68	Yes	Yes	$1 Wahl Replic=yes, Sentinal marker =yes
cg10919522	14	74227441	ELMSAN1	Yes	Yes	$1 Wahl Replic=yes, Sentinal marker =yes
cg10922280	16	68034227	DUS2L	Yes	Yes	$1 Wahl Replic=yes, Sentinal marker =yes
cg10927968	11	1807333	CTSD	Yes	Yes	$1 Wahl Replic=yes, Sentinal marker =yes
cg10975897	6	15504844	JARID2	Yes	Yes	$1 Wahl Replic=yes, Sentinal marker =yes
cg11024682	17	17730094	SREBF1	Yes	Yes	$1 Wahl Replic=yes, Sentinal marker =yes
cg11080651	5	10445523	ROPN1L	Yes	Yes	$1 Wahl Replic=yes, Sentinal marker =yes
cg11183227	15	91455407	MAN2A2	Yes	Yes	$1 Wahl Replic=yes, Sentinal marker =yes
cg11202345	17	76976057	LGALS3BP	Yes	Yes	$1 Wahl Replic=yes, Sentinal marker =yes
cg11376147	11	57261198	SLC43A1	Yes	Yes	$1 Wahl Replic=yes, Sentinal marker =yes
cg11614585	20	897050	ANGPT4	Yes	Yes	$1 Wahl Replic=yes, Sentinal marker =yes
cg11650298	13	44690989	SMIM2-AS1	Yes	Yes	$1 Wahl Replic=yes, Sentinal marker =yes
cg11832534	1	3563998	WRAP73	Yes	Yes	$1 Wahl Replic=yes, Sentinal marker =yes
cg11927233	5	170816542	NPM1	Yes	Yes	$1 Wahl Replic=yes, Sentinal marker =yes
cg11969813	17	79816559	P4HB	Yes	Yes	$1 Wahl Replic=yes, Sentinal marker =yes
cg12484113	1	27898757	AHDC1	Yes	Yes	$1 Wahl Replic=yes, Sentinal marker =yes
cg12593793	1	156074135	LMNA	Yes	Yes	$1 Wahl Replic=yes, Sentinal marker =yes
cg12992827	3	101901234	ZPLD1	Yes	Yes	$1 Wahl Replic=yes, Sentinal marker =yes
cg13097800	14	47104140	RPL10L	Yes	Yes	$1 Wahl Replic=yes, Sentinal marker =yes
cg13123009	6	31681882	LY6G6F	Yes	Yes	$1 Wahl Replic=yes, Sentinal marker =yes
cg13274938	17	38493822	RARA	Yes	Yes	$1 Wahl Replic=yes, Sentinal marker =yes
cg13591783	9	75768868	ANXA1	Yes	Yes	$1 Wahl Replic=yes, Sentinal marker =yes
cg13781414	9	138951648	NACC2	Yes	Yes	$1 Wahl Replic=yes, Sentinal marker =yes
cg13922488	19	14545201	PKN1	Yes	Yes	$1 Wahl Replic=yes, Sentinal marker =yes
cg14020176	17	72764985	SLC9A3R1	Yes	Yes	$1 Wahl Replic=yes, Sentinal marker =yes
cg14264316	9	134280803	PRRC2B	Yes	Yes	$1 Wahl Replic=yes, Sentinal marker =yes
cg14476101	1	120255992	PHGDH	Yes	Yes	$1 Wahl Replic=yes, Sentinal marker =yes
cg15323828	1	226053673	TMEM63A	Yes	Yes	$1 Wahl Replic=yes, Sentinal marker =yes
cg15357118	2	128927972	UGGT1	Yes	Yes	$1 Wahl Replic=yes, Sentinal marker =yes
cg15681239	3	38080203	DLEC1	Yes	Yes	$1 Wahl Replic=yes, Sentinal marker =yes
cg15721584	3	181326755	SOX2-OT	Yes	Yes	$1 Wahl Replic=yes, Sentinal marker =yes
cg16163382	2	37938640	CDC42EP3	Yes	Yes	$1 Wahl Replic=yes, Sentinal marker =yes
cg16578636	10	92987457	PCGF5	Yes	Yes	$1 Wahl Replic=yes, Sentinal marker =yes
cg16594806	1	59473943	PHBP3	Yes	Yes	$1 Wahl Replic=yes, Sentinal marker =yes
cg16611584	17	19809078	AKAP10	Yes	Yes	$1 Wahl Replic=yes, Sentinal marker =yes
cg16815882	1	35908609	KIAA0319L	Yes	Yes	$1 Wahl Replic=yes, Sentinal marker =yes
cg16846518	3	128062608	EEFSEC	Yes	Yes	$1 Wahl Replic=yes, Sentinal marker =yes
cg17178175	2	178109973	NFE2L2	Yes	Yes	$1 Wahl Replic=yes, Sentinal marker =yes
cg17260706	11	118782879	BCL9L	Yes	Yes	$1 Wahl Replic=yes, Sentinal marker =yes
cg17501210	6	166970252	RPS6KA2	Yes	Yes	$1 Wahl Replic=yes, Sentinal marker =yes
cg17901584	1	55353706	DHCR24	Yes	Yes	$1 Wahl Replic=yes, Sentinal marker =yes
cg17971578	1	36852463	STK40	Yes	Yes	$1 Wahl Replic=yes, Sentinal marker =yes
cg18098839	3	167742700	GOLIM4	Yes	Yes	$1 Wahl Replic=yes, Sentinal marker =yes
cg18120259	6	43894639	C6orf223	Yes	Yes	$1 Wahl Replic=yes, Sentinal marker =yes
cg18181703	17	76354621	SOCS3	Yes	Yes	$1 Wahl Replic=yes, Sentinal marker =yes
cg18217136	20	36157651	PPIAP3	Yes	Yes	$1 Wahl Replic=yes, Sentinal marker =yes
cg18219562	17	41773643	MEOX1	Yes	Yes	$1 Wahl Replic=yes, Sentinal marker =yes
cg18513344	3	195531298	MUC4	Yes	Yes	$1 Wahl Replic=yes, Sentinal marker =yes
cg18608055	19	1130866	SBNO2	Yes	Yes	$1 Wahl Replic=yes, Sentinal marker =yes
cg19217955	17	7123994	ACADVL	Yes	Yes	$1 Wahl Replic=yes, Sentinal marker =yes
cg19373099	2	210008092	CRYGFP	Yes	Yes	$1 Wahl Replic=yes, Sentinal marker =yes
cg19566658	7	100466241	TRIP6	Yes	Yes	$1 Wahl Replic=yes, Sentinal marker =yes
cg19589396	8	103937374	RPL5P24	Yes	Yes	$1 Wahl Replic=yes, Sentinal marker =yes
cg19695507	10	13526193	BEND7	Yes	Yes	$1 Wahl Replic=yes, Sentinal marker =yes
cg19750657	13	38935967	UFM1	Yes	Yes	$1 Wahl Replic=yes, Sentinal marker =yes
cg19881557	14	20967426	RNASE10	Yes	Yes	$1 Wahl Replic=yes, Sentinal marker =yes
cg19998073	14	89078443	ZC3H14	Yes	Yes	$1 Wahl Replic=yes, Sentinal marker =yes
cg21108085	11	44591098	CD82	Yes	Yes	$1 Wahl Replic=yes, Sentinal marker =yes
cg21429551	7	30635762	GARS	Yes	Yes	$1 Wahl Replic=yes, Sentinal marker =yes
cg21486834	17	74477542	RHBDF2	Yes	Yes	$1 Wahl Replic=yes, Sentinal marker =yes
cg22012981	3	58522689	ACOX2	Yes	Yes	$1 Wahl Replic=yes, Sentinal marker =yes
cg22103219	7	101934892	SH2B2	Yes	Yes	$1 Wahl Replic=yes, Sentinal marker =yes
cg22488164	12	14716910	PLBD1	Yes	Yes	$1 Wahl Replic=yes, Sentinal marker =yes
cg22534374	1	201511610	RPS10P7	Yes	Yes	$1 Wahl Replic=yes, Sentinal marker =yes
cg22590032	5	180050565	FLT4	Yes	Yes	$1 Wahl Replic=yes, Sentinal marker =yes
cg22695339	17	7791630	CHD3	Yes	Yes	$1 Wahl Replic=yes, Sentinal marker =yes
cg22700686	1	153538764	S100A2	Yes	Yes	$1 Wahl Replic=yes, Sentinal marker =yes
cg23032421	3	3152038	IL5RA	Yes	Yes	$1 Wahl Replic=yes, Sentinal marker =yes
cg23232188	3	121556543	EAF2	Yes	Yes	$1 Wahl Replic=yes, Sentinal marker =yes
cg24174557	17	57903544	VMP1	Yes	Yes	$1 Wahl Replic=yes, Sentinal marker =yes
cg24403644	20	42574624	TOX2	Yes	Yes	$1 Wahl Replic=yes, Sentinal marker =yes
cg24469729	7	27160520	HOXA-AS2	Yes	Yes	$1 Wahl Replic=yes, Sentinal marker =yes
cg24531955	8	23154691	LOXL2	Yes	Yes	$1 Wahl Replic=yes, Sentinal marker =yes
cg24679890	19	17246356	MYO9B	Yes	Yes	$1 Wahl Replic=yes, Sentinal marker =yes
cg25001190	1	61668835	NFIA	Yes	Yes	$1 Wahl Replic=yes, Sentinal marker =yes
cg25096107	14	106037781	IGHA2	Yes	Yes	$1 Wahl Replic=yes, Sentinal marker =yes
cg25197194	3	128758787	EFCC1	Yes	Yes	$1 Wahl Replic=yes, Sentinal marker =yes
cg25217710	1	156609523	BCAN	Yes	Yes	$1 Wahl Replic=yes, Sentinal marker =yes
cg25435714	7	157083381	RN7SL142P	Yes	Yes	$1 Wahl Replic=yes, Sentinal marker =yes
cg25570328	2	108903952	SULT1C2	Yes	Yes	$1 Wahl Replic=yes, Sentinal marker =yes
cg25649826	17	20938740	USP22	Yes	Yes	$1 Wahl Replic=yes, Sentinal marker =yes
cg26033520	10	74004071	ANAPC16	Yes	Yes	$1 Wahl Replic=yes, Sentinal marker =yes
cg26253134	2	70751721	TGFA	Yes	Yes	$1 Wahl Replic=yes, Sentinal marker =yes
cg26357885	14	65006204	HSPA2	Yes	Yes	$1 Wahl Replic=yes, Sentinal marker =yes
cg26361535	8	144576604	ZC3H3	Yes	Yes	$1 Wahl Replic=yes, Sentinal marker =yes
cg26403843	5	158634085	RNF145	Yes	Yes	$1 Wahl Replic=yes, Sentinal marker =yes
cg26542660	4	56813860	CEP135	Yes	Yes	$1 Wahl Replic=yes, Sentinal marker =yes
cg26663590	16	28959310	NFATC2IP	Yes	Yes	$1 Wahl Replic=yes, Sentinal marker =yes
cg26687842	13	41055491	LINC00598	Yes	Yes	$1 Wahl Replic=yes, Sentinal marker =yes
cg26804423	7	8201134	ICA1	Yes	Yes	$1 Wahl Replic=yes, Sentinal marker =yes
cg26836479	19	42706353	DEDD2	Yes	Yes	$1 Wahl Replic=yes, Sentinal marker =yes
cg26878209	10	112375475	SMC3	Yes	Yes	$1 Wahl Replic=yes, Sentinal marker =yes
cg26894079	11	122954435	CLMP	Yes	Yes	$1 Wahl Replic=yes, Sentinal marker =yes
cg26952928	8	142230233	SLC45A4	Yes	Yes	$1 Wahl Replic=yes, Sentinal marker =yes
cg27050612	17	46133198	NFE2L1	Yes	Yes	$1 Wahl Replic=yes, Sentinal marker =yes
cg27087650	19	45255796	BCL3	Yes	Yes	$1 Wahl Replic=yes, Sentinal marker =yes
cg27115863	22	37921640	CARD10	Yes	Yes	$1 Wahl Replic=yes, Sentinal marker =yes
cg27117792	12	102330180	DRAM1	Yes	Yes	$1 Wahl Replic=yes, Sentinal marker =yes
cg27184903	15	29285727	APBA2	Yes	Yes	$1 Wahl Replic=yes, Sentinal marker =yes
cg27269962	7	127540997	SND1	Yes	Yes	$1 Wahl Replic=yes, Sentinal marker =yes
cg27547344	1	43765617	TIE1	Yes	Yes	$1 Wahl Replic=yes, Sentinal marker =yes
cg27614723	15	92399897	SLCO3A1	Yes	Yes	$1 Wahl Replic=yes, Sentinal marker =yes
ch.2.30415474F	2	30561970	LBH	Yes	Yes	$1 Wahl Replic=yes, Sentinal marker =yes
cg00220721	11	36422443	PRR5L	No	Yes	$2 Wahl Replic=yes, Sentinal marker =no
cg00417304	11	45124456	PRDM11	No	Yes	$2 Wahl Replic=yes, Sentinal marker =no
cg00441709	17	2528280	PAFAH1B1	No	Yes	$2 Wahl Replic=yes, Sentinal marker =no
cg00547480	10	103875961	LDB1	No	Yes	$2 Wahl Replic=yes, Sentinal marker =no
cg00851028	1	234905772	RNY4P16	No	Yes	$2 Wahl Replic=yes, Sentinal marker =no
cg00871207	14	89080250	EML5	No	Yes	$2 Wahl Replic=yes, Sentinal marker =no
cg00994936	19	1423902	DAZAP1	No	Yes	$2 Wahl Replic=yes, Sentinal marker =no
cg01176028	21	43653234	ABCG1	No	Yes	$2 Wahl Replic=yes, Sentinal marker =no
cg01419914	17	79374691	MIR4740	No	Yes	$2 Wahl Replic=yes, Sentinal marker =no
cg01881899	21	43652704	ABCG1	No	Yes	$2 Wahl Replic=yes, Sentinal marker =no
cg02079413	11	2986505	NAP1L4	No	Yes	$2 Wahl Replic=yes, Sentinal marker =no
cg02203067	16	87866800	SLC7A5	No	Yes	$2 Wahl Replic=yes, Sentinal marker =no
cg02417857	3	181326706	SOX2-OT	No	Yes	$2 Wahl Replic=yes, Sentinal marker =no
cg03078551	17	41656298	ETV4	No	Yes	$2 Wahl Replic=yes, Sentinal marker =no
cg03747456	12	52586127	KRT80	No	Yes	$2 Wahl Replic=yes, Sentinal marker =no
cg04610187	17	76360794	SOCS3	No	Yes	$2 Wahl Replic=yes, Sentinal marker =no
cg04927537	17	76976091	LGALS3BP	No	Yes	$2 Wahl Replic=yes, Sentinal marker =no
cg06207201	16	50701535	SNX20	No	Yes	$2 Wahl Replic=yes, Sentinal marker =no
cg06397161	22	39760059	SYNGR1	No	Yes	$2 Wahl Replic=yes, Sentinal marker =no
cg06560379	6	44231305	NFKBIE	No	Yes	$2 Wahl Replic=yes, Sentinal marker =no
cg06988336	16	89922397	SPIRE2	No	Yes	$2 Wahl Replic=yes, Sentinal marker =no
cg07012687	17	80195180	SLC16A3	No	Yes	$2 Wahl Replic=yes, Sentinal marker =no
cg07573872	19	1126342	SBNO2	No	Yes	$2 Wahl Replic=yes, Sentinal marker =no
cg08881019	1	156096178	LMNA	No	Yes	$2 Wahl Replic=yes, Sentinal marker =no
cg08972190	7	2138995	MAD1L1	No	Yes	$2 Wahl Replic=yes, Sentinal marker =no
cg09182678	22	50328711	CRELD2	No	Yes	$2 Wahl Replic=yes, Sentinal marker =no
cg09276842	1	1155026	SDF4	No	Yes	$2 Wahl Replic=yes, Sentinal marker =no
cg09559780	16	50727221	NOD2	No	Yes	$2 Wahl Replic=yes, Sentinal marker =no
cg09831562	3	181327125	SOX2-OT	No	Yes	$2 Wahl Replic=yes, Sentinal marker =no
cg10192877	21	43641690	ABCG1	No	Yes	$2 Wahl Replic=yes, Sentinal marker =no
cg10508317	17	76355146	SOCS3	No	Yes	$2 Wahl Replic=yes, Sentinal marker =no
cg10636246	1	159046973	AIM2	No	Yes	$2 Wahl Replic=yes, Sentinal marker =no
cg10819350	19	10655686	ATG4D	No	Yes	$2 Wahl Replic=yes, Sentinal marker =no
cg10937494	17	80195101	SLC16A3	No	Yes	$2 Wahl Replic=yes, Sentinal marker =no
cg10970124	6	31634602	CSNK2B	No	Yes	$2 Wahl Replic=yes, Sentinal marker =no
cg13276570	5	10567643	ANKRD33B	No	Yes	$2 Wahl Replic=yes, Sentinal marker =no
cg13997435	1	153538406	S100A2	No	Yes	$2 Wahl Replic=yes, Sentinal marker =no
cg14559176	9	138872899	UBAC1	No	Yes	$2 Wahl Replic=yes, Sentinal marker =no
cg14870271	17	76976010	LGALS3BP	No	Yes	$2 Wahl Replic=yes, Sentinal marker =no
cg15138339	17	40715222	COASY	No	Yes	$2 Wahl Replic=yes, Sentinal marker =no
cg16246545	1	120255941	PHGDH	No	Yes	$2 Wahl Replic=yes, Sentinal marker =no
cg16395997	1	3562798	WRAP73	No	Yes	$2 Wahl Replic=yes, Sentinal marker =no
cg16778405	16	653443	RAB40C	No	Yes	$2 Wahl Replic=yes, Sentinal marker =no
cg17054691	17	79813439	P4HB	No	Yes	$2 Wahl Replic=yes, Sentinal marker =no
cg17058475	11	68607737	CPT1A	No	Yes	$2 Wahl Replic=yes, Sentinal marker =no
cg17320136	5	10567905	ANKRD33B	No	Yes	$2 Wahl Replic=yes, Sentinal marker =no
cg17836612	17	76976357	LGALS3BP	No	Yes	$2 Wahl Replic=yes, Sentinal marker =no
cg19420720	17	79816504	P4HB	No	Yes	$2 Wahl Replic=yes, Sentinal marker =no
cg19618279	17	40715228	COASY	No	Yes	$2 Wahl Replic=yes, Sentinal marker =no
cg21766592	19	47288066	SLC1A5	No	Yes	$2 Wahl Replic=yes, Sentinal marker =no
cg22143698	5	10608058	ANKRD33B	No	Yes	$2 Wahl Replic=yes, Sentinal marker =no
cg22441770	1	153929592	CRTC2	No	Yes	$2 Wahl Replic=yes, Sentinal marker =no
cg22650271	22	39760165	SYNGR1	No	Yes	$2 Wahl Replic=yes, Sentinal marker =no
cg22898082	19	11074428	SMARCA4	No	Yes	$2 Wahl Replic=yes, Sentinal marker =no
cg23068772	7	30737061	CRHR2	No	Yes	$2 Wahl Replic=yes, Sentinal marker =no
cg23261443	7	101596340	CUX1	No	Yes	$2 Wahl Replic=yes, Sentinal marker =no
cg23866916	19	1155738	SBNO2	No	Yes	$2 Wahl Replic=yes, Sentinal marker =no
cg24678869	1	153919638	DENND4B	No	Yes	$2 Wahl Replic=yes, Sentinal marker =no
cg24843003	19	1409547	DAZAP1	No	Yes	$2 Wahl Replic=yes, Sentinal marker =no
cg25178683	17	76976267	LGALS3BP	No	Yes	$2 Wahl Replic=yes, Sentinal marker =no
cg25230327	8	82042993	PAG1	No	Yes	$2 Wahl Replic=yes, Sentinal marker =no
cg25392060	8	142297121	SLC45A4	No	Yes	$2 Wahl Replic=yes, Sentinal marker =no
cg26470501	19	45252955	BCL3	No	Yes	$2 Wahl Replic=yes, Sentinal marker =no
cg26610247	8	142297175	SLC45A4	No	Yes	$2 Wahl Replic=yes, Sentinal marker =no
cg27037013	21	35320667	LINC00649	No	Yes	$2 Wahl Replic=yes, Sentinal marker =no
cg27243685	21	43642366	ABCG1	No	Yes	$2 Wahl Replic=yes, Sentinal marker =no
cg27637521	17	76355202	SOCS3	No	Yes	$2 Wahl Replic=yes, Sentinal marker =no
cg01304182	16	30409908	ZNF48	No	No	$4Wahl,other
cg02050917	1	2173571	SKI	Yes	No	$4Wahl,other
cg04407417	12	52228651	SCN8A	Yes	No	$4Wahl,other
cg05778424	17	55169508	AKAP1	Yes	No	$4Wahl,other
cg06180099	1	150979364	FAM63A	No	No	$4Wahl,other
cg07201717	1	25031947	SRRM1	Yes	No	$4Wahl,other
cg08640498	12	57828515	INHBC	Yes	No	$4Wahl,other
cg09581649	16	4572735	CDIP1	Yes	No	$4Wahl,other
cg09697999	7	733198	PRKAR1B	Yes	No	$4Wahl,other
cg11588197	11	128391494	ETS1	Yes	No	$4Wahl,other
cg12272104	19	1423967	DAZAP1	No	No	$4Wahl,other
cg12332902	2	98330020	ZAP70	Yes	No	$4Wahl,other
cg13467672	17	40464625	STAT5A	No	No	$4Wahl,other
cg13511324	14	104056883	APOPT1	Yes	No	$4Wahl,other
cg13668129	19	41768075	HNRNPUL1	Yes	No	$4Wahl,other
cg14902389	2	99342685	MGAT4A	Yes	No	$4Wahl,other
cg16466652	19	6271960	MLLT1	Yes	No	$4Wahl,other
cg19748495	1	150979359	FAM63A	Yes	No	$4Wahl,other
cg20600850	12	6712515	CHD4	Yes	No	$4Wahl,other
cg20820107	1	12193099	TNFRSF8	Yes	No	$4Wahl,other
cg21037180	8	82276987	PMP2	Yes	No	$4Wahl,other
cg24776142	6	16513829	ATXN1	Yes	No	$4Wahl,other
cg25616160	17	39655863	KRT13	Yes	No	$4Wahl,other
cg25889918	2	179916184	CCDC141	Yes	No	$4Wahl,other
cg00009088			VPS37C			$5 diff meth elevated liver fat
cg00027232			TGOLN2			$5 diff meth elevated liver fat
cg00066854			NA			$5 diff meth elevated liver fat
cg00084577			NA			$5 diff meth elevated liver fat
cg00130693			PYCR2			$5 diff meth elevated liver fat
cg00153919			NA			$5 diff meth elevated liver fat
cg00187686			TCN1			$5 diff meth elevated liver fat
cg00211174			MCM2			$5 diff meth elevated liver fat
cg00221718			NA			$5 diff meth elevated liver fat
cg00232092			FBXL18			$5 diff meth elevated liver fat
cg00235484			MAP7			$5 diff meth elevated liver fat
cg00242341			ARAP1			$5 diff meth elevated liver fat
cg00277591			ANKFY1			$5 diff meth elevated liver fat
cg00323915			GIMAP4			$5 diff meth elevated liver fat
cg00355804			NA			$5 diff meth elevated liver fat
cg00357551			NA			$5 diff meth elevated liver fat
cg00388871			DNAJC5			$5 diff meth elevated liver fat
cg00405190			WIPF1			$5 diff meth elevated liver fat
cg00476608			ATN1			$5 diff meth elevated liver fat
cg00501765			C1orf105			$5 diff meth elevated liver fat
cg00514723			CHD6			$5 diff meth elevated liver fat
cg00554993			CEBPE			$5 diff meth elevated liver fat
cg00582663			CHD3			$5 diff meth elevated liver fat
cg00593607			NA			$5 diff meth elevated liver fat
cg00610577			ETV6			$5 diff meth elevated liver fat
cg00636427			NFATC1			$5 diff meth elevated liver fat
cg00686823			TPRA1			$5 diff meth elevated liver fat
cg00711072			NA			$5 diff meth elevated liver fat
cg00750430			KIAA1598			$5 diff meth elevated liver fat
cg00754357			ZCCHC11			$5 diff meth elevated liver fat
cg00765705			NCOR2			$5 diff meth elevated liver fat
cg00782708			CAMKMT			$5 diff meth elevated liver fat
cg00796963			KIAA1009			$5 diff meth elevated liver fat
cg00812557			TBC1D1			$5 diff meth elevated liver fat
cg00859441			PLBD2			$5 diff meth elevated liver fat
cg00864945			NA			$5 diff meth elevated liver fat
cg00883212			RAPGEF4			$5 diff meth elevated liver fat
cg00899659			NA			$5 diff meth elevated liver fat
cg00904258			ADAP1			$5 diff meth elevated liver fat
cg00905101			MSRB1			$5 diff meth elevated liver fat
cg00913954			STK40			$5 diff meth elevated liver fat
cg00944785			ARNT			$5 diff meth elevated liver fat
cg00967073			NA			$5 diff meth elevated liver fat
cg01008602			TRIM35			$5 diff meth elevated liver fat
cg01014262			NA			$5 diff meth elevated liver fat
cg01023672			NA			$5 diff meth elevated liver fat
cg01057573			TNFAIP8			$5 diff meth elevated liver fat
cg01058360			PRKAG2			$5 diff meth elevated liver fat
cg01119452			ELMO1			$5 diff meth elevated liver fat
cg01138652			ARVCF			$5 diff meth elevated liver fat
cg01231381			SESTD1			$5 diff meth elevated liver fat
cg01261013			MORC3			$5 diff meth elevated liver fat
cg01274826			ZNF709			$5 diff meth elevated liver fat
cg01305421			IGF1			$5 diff meth elevated liver fat
cg01323964			NA			$5 diff meth elevated liver fat
cg01324474			GPR84			$5 diff meth elevated liver fat
cg01327169			NA			$5 diff meth elevated liver fat
cg01347228			RNF135			$5 diff meth elevated liver fat
cg01351315			HOXB-AS3			$5 diff meth elevated liver fat
cg01367992			LY9			$5 diff meth elevated liver fat
cg01383911			TRIM39			$5 diff meth elevated liver fat
cg01393945			ROPN1L			$5 diff meth elevated liver fat
cg01400750			ANAPC10			$5 diff meth elevated liver fat
cg01424562			ZFP36L1			$5 diff meth elevated liver fat
cg01426713			NA			$5 diff meth elevated liver fat
cg01431340			METTL24			$5 diff meth elevated liver fat
cg01432609			RPTOR			$5 diff meth elevated liver fat
cg01448863			SLC10A1			$5 diff meth elevated liver fat
cg01455550			KRT40			$5 diff meth elevated liver fat
cg01462353			DHRS9			$5 diff meth elevated liver fat
cg01462537			NA			$5 diff meth elevated liver fat
cg01479187			NA			$5 diff meth elevated liver fat
cg01502428			TIMP2			$5 diff meth elevated liver fat
cg01519464			RCAN3			$5 diff meth elevated liver fat
cg01535726			MSRA			$5 diff meth elevated liver fat
cg01556706			FHIT			$5 diff meth elevated liver fat
cg01561719			ANKRD22			$5 diff meth elevated liver fat
cg01564818			SETD5			$5 diff meth elevated liver fat
cg01565130			MPZL1			$5 diff meth elevated liver fat
cg01568784			RAB38			$5 diff meth elevated liver fat
cg01574364			SLC36A1			$5 diff meth elevated liver fat
cg01574390			METTL9			$5 diff meth elevated liver fat
cg01581098			SYPL1			$5 diff meth elevated liver fat
cg01595951			NA			$5 diff meth elevated liver fat
cg01597480			CPED1			$5 diff meth elevated liver fat
cg01606027			LIMK2			$5 diff meth elevated liver fat
cg01607321			ARHGEF10			$5 diff meth elevated liver fat
cg01627252			CAPN14			$5 diff meth elevated liver fat
cg01645955			NA			$5 diff meth elevated liver fat
cg01655008			TMEM251			$5 diff meth elevated liver fat
cg01692842			ACAD8			$5 diff meth elevated liver fat
cg01701649			N4BP1			$5 diff meth elevated liver fat
cg01787084			FBXO31			$5 diff meth elevated liver fat
cg01797899			NA			$5 diff meth elevated liver fat
cg01800253			PPM1F			$5 diff meth elevated liver fat
cg01827633			TTLL4			$5 diff meth elevated liver fat
cg01860774			ZBTB25			$5 diff meth elevated liver fat
cg01879591			NA			$5 diff meth elevated liver fat
cg01923089			NA			$5 diff meth elevated liver fat
cg01924292			ADIPOR2			$5 diff meth elevated liver fat
cg01932823			GPR97			$5 diff meth elevated liver fat
cg01944288			NTNG2			$5 diff meth elevated liver fat
cg02033582			NA			$5 diff meth elevated liver fat
cg02052762			ANKFY1			$5 diff meth elevated liver fat
cg02054108			USP34			$5 diff meth elevated liver fat
cg02059176			NA			$5 diff meth elevated liver fat
cg02060682			NA			$5 diff meth elevated liver fat
cg02067584			C17orf59			$5 diff meth elevated liver fat
cg02098075			EFCAB1			$5 diff meth elevated liver fat
cg02102075			RAB11FIP3			$5 diff meth elevated liver fat
cg02110858			PLEC			$5 diff meth elevated liver fat
cg02116768			FOXK2			$5 diff meth elevated liver fat
cg02132667			NA			$5 diff meth elevated liver fat
cg02145701			BANP			$5 diff meth elevated liver fat
cg02159996			GABRR1			$5 diff meth elevated liver fat
cg02175033			KIAA0247			$5 diff meth elevated liver fat
cg02181036			NA			$5 diff meth elevated liver fat
cg02206980			SIRT5			$5 diff meth elevated liver fat
cg02241759			NR1I2			$5 diff meth elevated liver fat
cg02253142			TMOD2			$5 diff meth elevated liver fat
cg02266086			COL11A2			$5 diff meth elevated liver fat
cg02275530			BCAS3			$5 diff meth elevated liver fat
cg02296171			NA			$5 diff meth elevated liver fat
cg02328326			MAP2K5			$5 diff meth elevated liver fat
cg02331198			AIM1			$5 diff meth elevated liver fat
cg02346737			ARHGAP26			$5 diff meth elevated liver fat
cg02380585			SLFN13			$5 diff meth elevated liver fat
cg02381279			NA			$5 diff meth elevated liver fat
cg02381853			NA			$5 diff meth elevated liver fat
cg02392124			WAC			$5 diff meth elevated liver fat
cg02435083			NA			$5 diff meth elevated liver fat
cg02508830			NA			$5 diff meth elevated liver fat
cg02570354			OSBPL10			$5 diff meth elevated liver fat
cg02579959			FLJ42289			$5 diff meth elevated liver fat
cg02607972			ASXL2			$5 diff meth elevated liver fat
cg02627227			AGPAT4			$5 diff meth elevated liver fat
cg02656594			IL21R			$5 diff meth elevated liver fat
cg02673417			MAP3K5			$5 diff meth elevated liver fat
cg02705958			NA			$5 diff meth elevated liver fat
cg02722672			GRK4			$5 diff meth elevated liver fat
cg02726291			GP9			$5 diff meth elevated liver fat
cg02768785			NA			$5 diff meth elevated liver fat
cg02796279			NA			$5 diff meth elevated liver fat
cg02806156			NA			$5 diff meth elevated liver fat
cg02842382			HIBADH			$5 diff meth elevated liver fat
cg02856190			FUT4			$5 diff meth elevated liver fat
cg02863947			NR1I2			$5 diff meth elevated liver fat
cg02909372			CUEDC2			$5 diff meth elevated liver fat
cg02976588			NA			$5 diff meth elevated liver fat
cg03035162			NA			$5 diff meth elevated liver fat
cg03048029			SYNJ1			$5 diff meth elevated liver fat
cg03077331			FN3K			$5 diff meth elevated liver fat
cg03143046			NA			$5 diff meth elevated liver fat
cg03159883			NA			$5 diff meth elevated liver fat
cg03167633			NA			$5 diff meth elevated liver fat
cg03169059			HDAC4			$5 diff meth elevated liver fat
cg03171478			NA			$5 diff meth elevated liver fat
cg03174521			OSBPL5			$5 diff meth elevated liver fat
cg03187073			CDYL			$5 diff meth elevated liver fat
cg03201337			NA			$5 diff meth elevated liver fat
cg03249630			ANKRD22			$5 diff meth elevated liver fat
cg03304763			TEX12			$5 diff meth elevated liver fat
cg03305017			NA			$5 diff meth elevated liver fat
cg03308839			NA			$5 diff meth elevated liver fat
cg03330678			SEPT9			$5 diff meth elevated liver fat
cg03339537			NR4A2			$5 diff meth elevated liver fat
cg03340036			PIGY			$5 diff meth elevated liver fat
cg03388409			TP53BP2			$5 diff meth elevated liver fat
cg03389538			GP9			$5 diff meth elevated liver fat
cg03400731			C17orf85			$5 diff meth elevated liver fat
cg03415617			NA			$5 diff meth elevated liver fat
cg03418002			MAML3			$5 diff meth elevated liver fat
cg03432176			CD302			$5 diff meth elevated liver fat
cg03446062			NA			$5 diff meth elevated liver fat
cg03450844			GIMAP1			$5 diff meth elevated liver fat
cg03463948			UBASH3B			$5 diff meth elevated liver fat
cg03466717			ZNF423			$5 diff meth elevated liver fat
cg03466998			NLRP3			$5 diff meth elevated liver fat
cg03469804			RAB37			$5 diff meth elevated liver fat
cg03481855			PVT1			$5 diff meth elevated liver fat
cg03526142			NA			$5 diff meth elevated liver fat
cg03543954			KIAA0513			$5 diff meth elevated liver fat
cg03580292			NA			$5 diff meth elevated liver fat
cg03586820			FBXO42			$5 diff meth elevated liver fat
cg03604774			NA			$5 diff meth elevated liver fat
cg03606774			SLC5A6			$5 diff meth elevated liver fat
cg03624316			NA			$5 diff meth elevated liver fat
cg03639929			NA			$5 diff meth elevated liver fat
cg03682581			C2orf68			$5 diff meth elevated liver fat
cg03689552			MEFV			$5 diff meth elevated liver fat
cg03706086			NA			$5 diff meth elevated liver fat
cg03722295			NA			$5 diff meth elevated liver fat
cg03739609			LST1			$5 diff meth elevated liver fat
cg03746834			PNOC			$5 diff meth elevated liver fat
cg03751527			GHRL			$5 diff meth elevated liver fat
cg03763518			C1orf54			$5 diff meth elevated liver fat
cg03778909			TBCD			$5 diff meth elevated liver fat
cg03797115			CASP6			$5 diff meth elevated liver fat
cg03820688			MTIF2			$5 diff meth elevated liver fat
cg03837680			TBC1D16			$5 diff meth elevated liver fat
cg03967798			NA			$5 diff meth elevated liver fat
cg03998264			ATF7			$5 diff meth elevated liver fat
cg04011995			NA			$5 diff meth elevated liver fat
cg04036920			KIAA1549L			$5 diff meth elevated liver fat
cg04051365			NA			$5 diff meth elevated liver fat
cg04084354			NA			$5 diff meth elevated liver fat
cg04088945			NA			$5 diff meth elevated liver fat
cg04089901			COL28A1			$5 diff meth elevated liver fat
cg04144521			MFSD6			$5 diff meth elevated liver fat
cg04173586			DOT1L			$5 diff meth elevated liver fat
cg04182865			RNF14			$5 diff meth elevated liver fat
cg04217515			ITGB2			$5 diff meth elevated liver fat
cg04225088			HIPK3			$5 diff meth elevated liver fat
cg04231677			FAM129A			$5 diff meth elevated liver fat
cg04244170			TOMM70A			$5 diff meth elevated liver fat
cg04266908			GAK			$5 diff meth elevated liver fat
cg04272820			THRA			$5 diff meth elevated liver fat
cg04276715			WDR46			$5 diff meth elevated liver fat
cg04297507			SGMS2			$5 diff meth elevated liver fat
cg04304036			NA			$5 diff meth elevated liver fat
cg04304802			CDH23			$5 diff meth elevated liver fat
cg04309234			NA			$5 diff meth elevated liver fat
cg04313565			XYLT1			$5 diff meth elevated liver fat
cg04319611			FNDC3B			$5 diff meth elevated liver fat
cg04336379			LOC389458			$5 diff meth elevated liver fat
cg04339360			KLF5			$5 diff meth elevated liver fat
cg04349839			SEL1L3			$5 diff meth elevated liver fat
cg04350202			XPNPEP1			$5 diff meth elevated liver fat
cg04364261			NA			$5 diff meth elevated liver fat
cg04386400			NA			$5 diff meth elevated liver fat
cg04389994			MCU			$5 diff meth elevated liver fat
cg04425551			TRIM39			$5 diff meth elevated liver fat
cg04484126			NA			$5 diff meth elevated liver fat
cg04488111			PMVK			$5 diff meth elevated liver fat
cg04536922			FAM13A			$5 diff meth elevated liver fat
cg04589674			HTRA4			$5 diff meth elevated liver fat
cg04598292			NCAPG2			$5 diff meth elevated liver fat
cg04603130			GNG7			$5 diff meth elevated liver fat
cg04609694			NA			$5 diff meth elevated liver fat
cg04695882			NA			$5 diff meth elevated liver fat
cg04703221			NA			$5 diff meth elevated liver fat
cg04730794			DOCK2			$5 diff meth elevated liver fat
cg04739200			MYB			$5 diff meth elevated liver fat
cg04756491			RBM23			$5 diff meth elevated liver fat
cg04771100			HTRA4			$5 diff meth elevated liver fat
cg04774043			SFXN2			$5 diff meth elevated liver fat
cg04812347			AIF1			$5 diff meth elevated liver fat
cg04846203			MPZL1			$5 diff meth elevated liver fat
cg04855678			SLC51A			$5 diff meth elevated liver fat
cg04857231			NA			$5 diff meth elevated liver fat
cg04858148			PRDM8			$5 diff meth elevated liver fat
cg04885396			ABCC1			$5 diff meth elevated liver fat
cg04903089			HLA-DMB			$5 diff meth elevated liver fat
cg04905719			SGK1			$5 diff meth elevated liver fat
cg04914946			NA			$5 diff meth elevated liver fat
cg04919592			IQCE			$5 diff meth elevated liver fat
cg04940329			KRT23			$5 diff meth elevated liver fat
cg04943741			VPS28			$5 diff meth elevated liver fat
cg04993279			NA			$5 diff meth elevated liver fat
cg04998379			NA			$5 diff meth elevated liver fat
cg05025071			EMR1			$5 diff meth elevated liver fat
cg05057534			BRE			$5 diff meth elevated liver fat
cg05071334			CA13			$5 diff meth elevated liver fat
cg05083852			CMIP			$5 diff meth elevated liver fat
cg05103064			SFMBT2			$5 diff meth elevated liver fat
cg05111779			RGS6			$5 diff meth elevated liver fat
cg05136804			ZSCAN30			$5 diff meth elevated liver fat
cg05160234			NA			$5 diff meth elevated liver fat
cg05232694			NA			$5 diff meth elevated liver fat
cg05240166			NA			$5 diff meth elevated liver fat
cg05249836			KIAA0930			$5 diff meth elevated liver fat
cg05264870			NRP2			$5 diff meth elevated liver fat
cg05310486			NA			$5 diff meth elevated liver fat
cg05314350			TRIM27			$5 diff meth elevated liver fat
cg05323324			GP5			$5 diff meth elevated liver fat
cg05344747			CD59			$5 diff meth elevated liver fat
cg05383910			ELMO1			$5 diff meth elevated liver fat
cg05392293			FRMD4A			$5 diff meth elevated liver fat
cg05418105			NA			$5 diff meth elevated liver fat
cg05422796			ZFP161			$5 diff meth elevated liver fat
cg05453411			NA			$5 diff meth elevated liver fat
cg05467716			LOC146880			$5 diff meth elevated liver fat
cg05475440			NLK			$5 diff meth elevated liver fat
cg05486094			VAMP8			$5 diff meth elevated liver fat
cg05492071			NA			$5 diff meth elevated liver fat
cg05501357			HIPK3			$5 diff meth elevated liver fat
cg05614161			NA			$5 diff meth elevated liver fat
cg05631194			PSORS1C3			$5 diff meth elevated liver fat
cg05636467			EBF3			$5 diff meth elevated liver fat
cg05642546			ELMO1			$5 diff meth elevated liver fat
cg05655915			NARF			$5 diff meth elevated liver fat
cg05667818			NA			$5 diff meth elevated liver fat
cg05768044			CHD9			$5 diff meth elevated liver fat
cg05783185			EXT1			$5 diff meth elevated liver fat
cg05830425			NA			$5 diff meth elevated liver fat
cg05844827			MSI2			$5 diff meth elevated liver fat
cg05872923			NA			$5 diff meth elevated liver fat
cg05916684			NA			$5 diff meth elevated liver fat
cg05919238			SLC38A10			$5 diff meth elevated liver fat
cg05936004			ATP2C1			$5 diff meth elevated liver fat
cg05954830			NA			$5 diff meth elevated liver fat
cg05991009			RFX8			$5 diff meth elevated liver fat
cg06072036			PNPLA2			$5 diff meth elevated liver fat
cg06122230			ZNFX1			$5 diff meth elevated liver fat
cg06129210			XYLT1			$5 diff meth elevated liver fat
cg06164961			CD3E			$5 diff meth elevated liver fat
cg06173520			BANP			$5 diff meth elevated liver fat
cg06257058			NA			$5 diff meth elevated liver fat
cg06270401			DYRK4			$5 diff meth elevated liver fat
cg06294475			KCNQ1			$5 diff meth elevated liver fat
cg06311422			DST			$5 diff meth elevated liver fat
cg06317209			AVIL			$5 diff meth elevated liver fat
cg06352352			C16orf70			$5 diff meth elevated liver fat
cg06358171			SSBP3			$5 diff meth elevated liver fat
cg06380691			RASA3			$5 diff meth elevated liver fat
cg06390643			ETV5			$5 diff meth elevated liver fat
cg06422467			NA			$5 diff meth elevated liver fat
cg06468347			ITGAE			$5 diff meth elevated liver fat
cg06474225			HTRA1			$5 diff meth elevated liver fat
cg06494464			GGT1			$5 diff meth elevated liver fat
cg06528823			KIF5B			$5 diff meth elevated liver fat
cg06591579			NA			$5 diff meth elevated liver fat
cg06620390			MSRA			$5 diff meth elevated liver fat
cg06650246			MAPKAPK2			$5 diff meth elevated liver fat
cg06655216			NA			$5 diff meth elevated liver fat
cg06684088			NA			$5 diff meth elevated liver fat
cg06689816			NA			$5 diff meth elevated liver fat
cg06712013			SPATS2			$5 diff meth elevated liver fat
cg06727242			RAD51B			$5 diff meth elevated liver fat
cg06739107			LPP			$5 diff meth elevated liver fat
cg06756164			CLCC1			$5 diff meth elevated liver fat
cg06760238			INPP5A			$5 diff meth elevated liver fat
cg06788267			NA			$5 diff meth elevated liver fat
cg06823060			CMIP			$5 diff meth elevated liver fat
cg06829969			PGD			$5 diff meth elevated liver fat
cg06881398			USP24			$5 diff meth elevated liver fat
cg06885823			NA			$5 diff meth elevated liver fat
cg06928952			LOC100129637			$5 diff meth elevated liver fat
cg07000116			ZNF689			$5 diff meth elevated liver fat
cg07006935			VOPP1			$5 diff meth elevated liver fat
cg07029024			NA			$5 diff meth elevated liver fat
cg07052231			PEX5			$5 diff meth elevated liver fat
cg07059469			ESR1			$5 diff meth elevated liver fat
cg07076751			PPP1R18			$5 diff meth elevated liver fat
cg07079231			NA			$5 diff meth elevated liver fat
cg07104135			IPO9			$5 diff meth elevated liver fat
cg07109453			NA			$5 diff meth elevated liver fat
cg07133930			NA			$5 diff meth elevated liver fat
cg07139527			B3GNTL1			$5 diff meth elevated liver fat
cg07151747			UPP2			$5 diff meth elevated liver fat
cg07152894			NA			$5 diff meth elevated liver fat
cg07196514			IFI16			$5 diff meth elevated liver fat
cg07212384			GAL3ST4			$5 diff meth elevated liver fat
cg07227049			VRK2			$5 diff meth elevated liver fat
cg07231045			NA			$5 diff meth elevated liver fat
cg07239938			ELANE			$5 diff meth elevated liver fat
cg07241925			MAEA			$5 diff meth elevated liver fat
cg07291349			APBB2			$5 diff meth elevated liver fat
cg07291836			TP53RK			$5 diff meth elevated liver fat
cg07300408			NA			$5 diff meth elevated liver fat
cg07330114			VGLL4			$5 diff meth elevated liver fat
cg07346187			ZC3H12D			$5 diff meth elevated liver fat
cg07379703			ARSB			$5 diff meth elevated liver fat
cg07453440			NA			$5 diff meth elevated liver fat
cg07468327			NA			$5 diff meth elevated liver fat
cg07493197			NA			$5 diff meth elevated liver fat
cg07499142			PIK3CD			$5 diff meth elevated liver fat
cg07525077			RNASE3			$5 diff meth elevated liver fat
cg07530172			NA			$5 diff meth elevated liver fat
cg07543138			NRIP1			$5 diff meth elevated liver fat
cg07545743			HNF1A-AS1			$5 diff meth elevated liver fat
cg07569288			RPS11			$5 diff meth elevated liver fat
cg07586956			NA			$5 diff meth elevated liver fat
cg07608052			DOK3			$5 diff meth elevated liver fat
cg07671644			PRKD3			$5 diff meth elevated liver fat
cg07699546			NAV1			$5 diff meth elevated liver fat
cg07702424			NA			$5 diff meth elevated liver fat
cg07706695			NA			$5 diff meth elevated liver fat
cg07708453			PRDM2			$5 diff meth elevated liver fat
cg07712198			NA			$5 diff meth elevated liver fat
cg07714276			RREB1			$5 diff meth elevated liver fat
cg07804470			STK24			$5 diff meth elevated liver fat
cg07805500			MTHFD1L			$5 diff meth elevated liver fat
cg07824483			MAFG			$5 diff meth elevated liver fat
cg07834069			CD300LB			$5 diff meth elevated liver fat
cg07879785			CRYL1			$5 diff meth elevated liver fat
cg07896832			NA			$5 diff meth elevated liver fat
cg07920381			NA			$5 diff meth elevated liver fat
cg07948875			NME7			$5 diff meth elevated liver fat
cg07971820			ARRB2			$5 diff meth elevated liver fat
cg08004620			MYOM2			$5 diff meth elevated liver fat
cg08036553			NA			$5 diff meth elevated liver fat
cg08060195			TRIM10			$5 diff meth elevated liver fat
cg08078028			EIF3A			$5 diff meth elevated liver fat
cg08110693			PXT1			$5 diff meth elevated liver fat
cg08122070			NADK			$5 diff meth elevated liver fat
cg08154963			RAD51D			$5 diff meth elevated liver fat
cg08160072			NA			$5 diff meth elevated liver fat
cg08165796			NA			$5 diff meth elevated liver fat
cg08181251			AVPI1			$5 diff meth elevated liver fat
cg08183317			TFDP1			$5 diff meth elevated liver fat
cg08223235			BCL2			$5 diff meth elevated liver fat
cg08224563			LYRM1			$5 diff meth elevated liver fat
cg08241318			NA			$5 diff meth elevated liver fat
cg08243626			NA			$5 diff meth elevated liver fat
cg08253808			WDR20			$5 diff meth elevated liver fat
cg08267038			SIDT1			$5 diff meth elevated liver fat
cg08269188			CBX5			$5 diff meth elevated liver fat
cg08347373			CD302			$5 diff meth elevated liver fat
cg08359464			RPN1			$5 diff meth elevated liver fat
cg08399444			GSG1			$5 diff meth elevated liver fat
cg08400494			CARS2			$5 diff meth elevated liver fat
cg08458487			SFTPD			$5 diff meth elevated liver fat
cg08493063			NA			$5 diff meth elevated liver fat
cg08494738			NA			$5 diff meth elevated liver fat
cg08516993			SLC5A10			$5 diff meth elevated liver fat
cg08542715			NA			$5 diff meth elevated liver fat
cg08557970			RPS6KA2			$5 diff meth elevated liver fat
cg08562099			MSI2			$5 diff meth elevated liver fat
cg08571738			NA			$5 diff meth elevated liver fat
cg08622198			CHRM3			$5 diff meth elevated liver fat
cg08622666			RANBP9			$5 diff meth elevated liver fat
cg08628635			E2F3			$5 diff meth elevated liver fat
cg08642068			SUN5			$5 diff meth elevated liver fat
cg08721324			ANKRD11			$5 diff meth elevated liver fat
cg08722383			NA			$5 diff meth elevated liver fat
cg08730245			NPFF			$5 diff meth elevated liver fat
cg08760493			COL25A1			$5 diff meth elevated liver fat
cg08764162			ZNF438			$5 diff meth elevated liver fat
cg08773226			NA			$5 diff meth elevated liver fat
cg08796342			TC2N			$5 diff meth elevated liver fat
cg08821747			C4orf34			$5 diff meth elevated liver fat
cg08826152			ADORA2B			$5 diff meth elevated liver fat
cg08894273			NA			$5 diff meth elevated liver fat
cg08908089			APBA2			$5 diff meth elevated liver fat
cg08939373			KIAA1549L			$5 diff meth elevated liver fat
cg08944026			ANKRD33B			$5 diff meth elevated liver fat
cg08946713			STAT1			$5 diff meth elevated liver fat
cg08975164			MARCH3			$5 diff meth elevated liver fat
cg08978665			IL32			$5 diff meth elevated liver fat
cg09017434			MARCH11			$5 diff meth elevated liver fat
cg09020199			TRIM39			$5 diff meth elevated liver fat
cg09046309			NA			$5 diff meth elevated liver fat
cg09050670			CLCN7			$5 diff meth elevated liver fat
cg09069499			PPP2R2A			$5 diff meth elevated liver fat
cg09109411			PDE6A			$5 diff meth elevated liver fat
cg09128944			NA			$5 diff meth elevated liver fat
cg09145126			NA			$5 diff meth elevated liver fat
cg09147140			KBTBD11			$5 diff meth elevated liver fat
cg09163720			INPP5A			$5 diff meth elevated liver fat
cg09169413			ENDOU			$5 diff meth elevated liver fat
cg09232358			NA			$5 diff meth elevated liver fat
cg09241324			ZNF823			$5 diff meth elevated liver fat
cg09275693			LOC100133612			$5 diff meth elevated liver fat
cg09287328			NA			$5 diff meth elevated liver fat
cg09293816			FCGRT			$5 diff meth elevated liver fat
cg09303642			NFE2			$5 diff meth elevated liver fat
cg09354050			UBASH3A			$5 diff meth elevated liver fat
cg09397246			FES			$5 diff meth elevated liver fat
cg09412728			HIPK4			$5 diff meth elevated liver fat
cg09417547			NA			$5 diff meth elevated liver fat
cg09447811			CASR			$5 diff meth elevated liver fat
cg09449988			PRKAG2			$5 diff meth elevated liver fat
cg09451188			SLC25A30			$5 diff meth elevated liver fat
cg09467433			NA			$5 diff meth elevated liver fat
cg09472600			NCF2			$5 diff meth elevated liver fat
cg09499849			ACVR1			$5 diff meth elevated liver fat
cg09502619			IFT140			$5 diff meth elevated liver fat
cg09553839			MICU1			$5 diff meth elevated liver fat
cg09581911			DYRK4			$5 diff meth elevated liver fat
cg09643312			CD302			$5 diff meth elevated liver fat
cg09646392			TNFSF13B			$5 diff meth elevated liver fat
cg09678212			CTNNB1			$5 diff meth elevated liver fat
cg09697978			PRKD3			$5 diff meth elevated liver fat
cg09734761			NA			$5 diff meth elevated liver fat
cg09791366			NA			$5 diff meth elevated liver fat
cg09802818			LINC00592			$5 diff meth elevated liver fat
cg09855140			NA			$5 diff meth elevated liver fat
cg09859659			DENND3			$5 diff meth elevated liver fat
cg09887059			NA			$5 diff meth elevated liver fat
cg09958402			ATP10A			$5 diff meth elevated liver fat
cg09976669			SWAP70			$5 diff meth elevated liver fat
cg10011091			SLC25A32			$5 diff meth elevated liver fat
cg10056728			NA			$5 diff meth elevated liver fat
cg10123514			HLA-DMB			$5 diff meth elevated liver fat
cg10145196			PPP1R18			$5 diff meth elevated liver fat
cg10206397			STK35			$5 diff meth elevated liver fat
cg10207553			SPG21			$5 diff meth elevated liver fat
cg10220544			FGGY			$5 diff meth elevated liver fat
cg10266490			ACOT11			$5 diff meth elevated liver fat
cg10368935			SLC39A12			$5 diff meth elevated liver fat
cg10371414			NA			$5 diff meth elevated liver fat
cg10378083			NA			$5 diff meth elevated liver fat
cg10416784			NA			$5 diff meth elevated liver fat
cg10426076			PRG2			$5 diff meth elevated liver fat
cg10447327			LANCL1			$5 diff meth elevated liver fat
cg10453850			HLA-DMB			$5 diff meth elevated liver fat
cg10499832			LOC100130581			$5 diff meth elevated liver fat
cg10502324			NA			$5 diff meth elevated liver fat
cg10506318			NA			$5 diff meth elevated liver fat
cg10530883			IRX1			$5 diff meth elevated liver fat
cg10531355			SERINC5			$5 diff meth elevated liver fat
cg10568066			RNF39			$5 diff meth elevated liver fat
cg10593922			NA			$5 diff meth elevated liver fat
cg10611016			C11orf42			$5 diff meth elevated liver fat
cg10615591			RTEL1			$5 diff meth elevated liver fat
cg10679182			EXOC4			$5 diff meth elevated liver fat
cg10687644			ATG16L2			$5 diff meth elevated liver fat
cg10721755			TRAF5			$5 diff meth elevated liver fat
cg10752508			CPOX			$5 diff meth elevated liver fat
cg10789050			OSBPL10			$5 diff meth elevated liver fat
cg10789956			DPYSL2			$5 diff meth elevated liver fat
cg10805254			RYBP			$5 diff meth elevated liver fat
cg10825315			TSHR			$5 diff meth elevated liver fat
cg10826999			NA			$5 diff meth elevated liver fat
cg10852154			NA			$5 diff meth elevated liver fat
cg10857250			ZCCHC8			$5 diff meth elevated liver fat
cg10880928			RABL6			$5 diff meth elevated liver fat
cg10919111			NA			$5 diff meth elevated liver fat
cg10953410			HTR3A			$5 diff meth elevated liver fat
cg10959668			NA			$5 diff meth elevated liver fat
cg11083848			TTLL5			$5 diff meth elevated liver fat
cg11093142			RCBTB2			$5 diff meth elevated liver fat
cg11123644			TTLL4			$5 diff meth elevated liver fat
cg11143674			NA			$5 diff meth elevated liver fat
cg11168614			NA			$5 diff meth elevated liver fat
cg11180667			NA			$5 diff meth elevated liver fat
cg11201447			NA			$5 diff meth elevated liver fat
cg11222173			RPTOR			$5 diff meth elevated liver fat
cg11254700			NA			$5 diff meth elevated liver fat
cg11293275			P4HA2			$5 diff meth elevated liver fat
cg11313468			HNRNPUL1			$5 diff meth elevated liver fat
cg11316887			SVIL			$5 diff meth elevated liver fat
cg11327408			TRIM39			$5 diff meth elevated liver fat
cg11327657			FAM207A			$5 diff meth elevated liver fat
cg11341144			TRA2B			$5 diff meth elevated liver fat
cg11357013			NEO1			$5 diff meth elevated liver fat
cg11377047			NA			$5 diff meth elevated liver fat
cg11377213			FRMD4B			$5 diff meth elevated liver fat
cg11384744			TSPAN13			$5 diff meth elevated liver fat
cg11389756			TRIM27			$5 diff meth elevated liver fat
cg11422335			NLRP3			$5 diff meth elevated liver fat
cg11426427			NA			$5 diff meth elevated liver fat
cg11464160			PLEKHB2			$5 diff meth elevated liver fat
cg11474701			NA			$5 diff meth elevated liver fat
cg11525409			NA			$5 diff meth elevated liver fat
cg11546251			ZNF552			$5 diff meth elevated liver fat
cg11596902			NA			$5 diff meth elevated liver fat
cg11597277			SUMO1P1			$5 diff meth elevated liver fat
cg11600734			NA			$5 diff meth elevated liver fat
cg11607710			NCOR2			$5 diff meth elevated liver fat
cg11638399			NA			$5 diff meth elevated liver fat
cg11683242			LCK			$5 diff meth elevated liver fat
cg11690666			NARF			$5 diff meth elevated liver fat
cg11690884			NA			$5 diff meth elevated liver fat
cg11768182			PRSS57			$5 diff meth elevated liver fat
cg11803859			CHST15			$5 diff meth elevated liver fat
cg11822932			LMO2			$5 diff meth elevated liver fat
cg11845168			XPO4			$5 diff meth elevated liver fat
cg11855615			NA			$5 diff meth elevated liver fat
cg11916609			IL1RL1			$5 diff meth elevated liver fat
cg11939496			CD244			$5 diff meth elevated liver fat
cg11948905			NA			$5 diff meth elevated liver fat
cg11952340			USP3			$5 diff meth elevated liver fat
cg11953794			PIK3R2			$5 diff meth elevated liver fat
cg12019801			ZNF516			$5 diff meth elevated liver fat
cg12032198			NA			$5 diff meth elevated liver fat
cg12042714			NA			$5 diff meth elevated liver fat
cg12045443			NA			$5 diff meth elevated liver fat
cg12053762			RIC8B			$5 diff meth elevated liver fat
cg12118504			RGL2			$5 diff meth elevated liver fat
cg12120750			ATG7			$5 diff meth elevated liver fat
cg12146699			NA			$5 diff meth elevated liver fat
cg12165551			NA			$5 diff meth elevated liver fat
cg12182708			MMS19			$5 diff meth elevated liver fat
cg12193327			NA			$5 diff meth elevated liver fat
cg12196294			TMCC1			$5 diff meth elevated liver fat
cg12201988			RIN2			$5 diff meth elevated liver fat
cg12262372			NFIA			$5 diff meth elevated liver fat
cg12306086			TET2			$5 diff meth elevated liver fat
cg12311377			NA			$5 diff meth elevated liver fat
cg12345526			NA			$5 diff meth elevated liver fat
cg12361262			NA			$5 diff meth elevated liver fat
cg12401842			CLEC4A			$5 diff meth elevated liver fat
cg12405599			RPN1			$5 diff meth elevated liver fat
cg12449916			NA			$5 diff meth elevated liver fat
cg12487655			NA			$5 diff meth elevated liver fat
cg12488187			MSRB3			$5 diff meth elevated liver fat
cg12489775			NA			$5 diff meth elevated liver fat
cg12492653			USP47			$5 diff meth elevated liver fat
cg12610859			TCAP			$5 diff meth elevated liver fat
cg12636435			NA			$5 diff meth elevated liver fat
cg12644285			CHD2			$5 diff meth elevated liver fat
cg12682382			UBE2W			$5 diff meth elevated liver fat
cg12688234			NA			$5 diff meth elevated liver fat
cg12707346			NA			$5 diff meth elevated liver fat
cg12708994			DSE			$5 diff meth elevated liver fat
cg12744859			NA			$5 diff meth elevated liver fat
cg12789448			SMG6			$5 diff meth elevated liver fat
cg12869659			ZNF238			$5 diff meth elevated liver fat
cg13015616			HFE			$5 diff meth elevated liver fat
cg13049483			RAB31			$5 diff meth elevated liver fat
cg13051977			C1orf228			$5 diff meth elevated liver fat
cg13053608			GHDC			$5 diff meth elevated liver fat
cg13077031			JARID2			$5 diff meth elevated liver fat
cg13135241			NA			$5 diff meth elevated liver fat
cg13178361			UAP1			$5 diff meth elevated liver fat
cg13185177			GP5			$5 diff meth elevated liver fat
cg13189271			JARID2			$5 diff meth elevated liver fat
cg13194425			FGF11			$5 diff meth elevated liver fat
cg13221924			KIAA0753			$5 diff meth elevated liver fat
cg13223682			NA			$5 diff meth elevated liver fat
cg13226290			NSFL1C			$5 diff meth elevated liver fat
cg13255542			THYN1			$5 diff meth elevated liver fat
cg13277939			CTAGE5			$5 diff meth elevated liver fat
cg13298466			IFFO1			$5 diff meth elevated liver fat
cg13300301			FUT4			$5 diff meth elevated liver fat
cg13304638			TBCD			$5 diff meth elevated liver fat
cg13396713			VPS53			$5 diff meth elevated liver fat
cg13401893			RNF39			$5 diff meth elevated liver fat
cg13404688			NA			$5 diff meth elevated liver fat
cg13413719			NA			$5 diff meth elevated liver fat
cg13424302			NA			$5 diff meth elevated liver fat
cg13424393			NA			$5 diff meth elevated liver fat
cg13438337			PCSK5			$5 diff meth elevated liver fat
cg13441156			GHRL			$5 diff meth elevated liver fat
cg13460556			ABHD2			$5 diff meth elevated liver fat
cg13461118			VAPA			$5 diff meth elevated liver fat
cg13467628			NA			$5 diff meth elevated liver fat
cg13469851			PLAA			$5 diff meth elevated liver fat
cg13471188			NA			$5 diff meth elevated liver fat
cg13471990			ENTPD1			$5 diff meth elevated liver fat
cg13501279			CREG1			$5 diff meth elevated liver fat
cg13524037			HLA-DMB			$5 diff meth elevated liver fat
cg13541713			SYNPO2			$5 diff meth elevated liver fat
cg13581015			NA			$5 diff meth elevated liver fat
cg13594542			UBAC1			$5 diff meth elevated liver fat
cg13618516			AATK			$5 diff meth elevated liver fat
cg13633625			NA			$5 diff meth elevated liver fat
cg13650156			PILRA			$5 diff meth elevated liver fat
cg13710613			EHMT1			$5 diff meth elevated liver fat
cg13717434			NA			$5 diff meth elevated liver fat
cg13746813			NA			$5 diff meth elevated liver fat
cg13753351			PSMB7			$5 diff meth elevated liver fat
cg13810644			DDX56			$5 diff meth elevated liver fat
cg13814396			NA			$5 diff meth elevated liver fat
cg13817046			NA			$5 diff meth elevated liver fat
cg13852284			C10orf11			$5 diff meth elevated liver fat
cg13857354			NA			$5 diff meth elevated liver fat
cg13862853			NOL8			$5 diff meth elevated liver fat
cg13869484			SLC2A5			$5 diff meth elevated liver fat
cg13980609			NA			$5 diff meth elevated liver fat
cg13982956			PBX3			$5 diff meth elevated liver fat
cg13984330			NA			$5 diff meth elevated liver fat
cg13984746			HEXDC			$5 diff meth elevated liver fat
cg13994241			HOXB-AS3			$5 diff meth elevated liver fat
cg13995774			MAML1			$5 diff meth elevated liver fat
cg14012546			INPP5D			$5 diff meth elevated liver fat
cg14021880			EMILIN1			$5 diff meth elevated liver fat
cg14028598			NA			$5 diff meth elevated liver fat
cg14039779			NA			$5 diff meth elevated liver fat
cg14042799			C3orf52			$5 diff meth elevated liver fat
cg14057383			AFF3			$5 diff meth elevated liver fat
cg14079545			SYNGAP1			$5 diff meth elevated liver fat
cg14081270			NA			$5 diff meth elevated liver fat
cg14088811			SPI1			$5 diff meth elevated liver fat
cg14098951			PRR7			$5 diff meth elevated liver fat
cg14102437			LTBP1			$5 diff meth elevated liver fat
cg14113203			FBP2			$5 diff meth elevated liver fat
cg14118850			HPCAL1			$5 diff meth elevated liver fat
cg14120436			GNB5			$5 diff meth elevated liver fat
cg14138540			NA			$5 diff meth elevated liver fat
cg14154784			TLE1			$5 diff meth elevated liver fat
cg14165142			CDC25B			$5 diff meth elevated liver fat
cg14180511			IL10			$5 diff meth elevated liver fat
cg14191024			NA			$5 diff meth elevated liver fat
cg14191466			CDC42BPB			$5 diff meth elevated liver fat
cg14306819			ERCC3			$5 diff meth elevated liver fat
cg14349937			RNLS			$5 diff meth elevated liver fat
cg14356919			COL18A1			$5 diff meth elevated liver fat
cg14363249			TMC1			$5 diff meth elevated liver fat
cg14369981			NA			$5 diff meth elevated liver fat
cg14405137			NCKAP5L			$5 diff meth elevated liver fat
cg14414154			APP			$5 diff meth elevated liver fat
cg14417099			PCMT1			$5 diff meth elevated liver fat
cg14441276			LTA			$5 diff meth elevated liver fat
cg14516183			SEC22A			$5 diff meth elevated liver fat
cg14547461			KIAA0146			$5 diff meth elevated liver fat
cg14611767			NA			$5 diff meth elevated liver fat
cg14662750			JARID2			$5 diff meth elevated liver fat
cg14665413			TLR6			$5 diff meth elevated liver fat
cg14683065			LRRC27			$5 diff meth elevated liver fat
cg14693090			ETV6			$5 diff meth elevated liver fat
cg14703454			HHLA2			$5 diff meth elevated liver fat
cg14725580			C6orf106			$5 diff meth elevated liver fat
cg14752089			NA			$5 diff meth elevated liver fat
cg14768164			GTDC1			$5 diff meth elevated liver fat
cg14798160			PF4V1			$5 diff meth elevated liver fat
cg14834285			NA			$5 diff meth elevated liver fat
cg14838970			PPFIBP2			$5 diff meth elevated liver fat
cg14849855			IL12RB2			$5 diff meth elevated liver fat
cg14856606			C4BPA			$5 diff meth elevated liver fat
cg14893576			NA			$5 diff meth elevated liver fat
cg14917244			CLU			$5 diff meth elevated liver fat
cg15010903			TIMP2			$5 diff meth elevated liver fat
cg15037823			EIF4E3			$5 diff meth elevated liver fat
cg15058645			WIPF1			$5 diff meth elevated liver fat
cg15091747			RUNX1			$5 diff meth elevated liver fat
cg15133208			SNCA			$5 diff meth elevated liver fat
cg15134583			TP53BP2			$5 diff meth elevated liver fat
cg15165154			CXXC5			$5 diff meth elevated liver fat
cg15169266			NA			$5 diff meth elevated liver fat
cg15173780			NA			$5 diff meth elevated liver fat
cg15219811			ACTR1A			$5 diff meth elevated liver fat
cg15228694			CYB5R2			$5 diff meth elevated liver fat
cg15235987			EP400			$5 diff meth elevated liver fat
cg15312943			SERGEF			$5 diff meth elevated liver fat
cg15356966			LMO2			$5 diff meth elevated liver fat
cg15377871			CEBPE			$5 diff meth elevated liver fat
cg15381475			RAC1			$5 diff meth elevated liver fat
cg15392364			IL19			$5 diff meth elevated liver fat
cg15407162			ZNF193			$5 diff meth elevated liver fat
cg15410675			TRIM2			$5 diff meth elevated liver fat
cg15412815			C11orf75			$5 diff meth elevated liver fat
cg15428453			TMEM55A			$5 diff meth elevated liver fat
cg15431659			XXYLT1			$5 diff meth elevated liver fat
cg15545247			HCAR3			$5 diff meth elevated liver fat
cg15553418			SZRD1			$5 diff meth elevated liver fat
cg15555463			IPO9			$5 diff meth elevated liver fat
cg15580458			GRK5			$5 diff meth elevated liver fat
cg15625636			GPR65			$5 diff meth elevated liver fat
cg15719903			TAPBPL			$5 diff meth elevated liver fat
cg15723222			BCAS3			$5 diff meth elevated liver fat
cg15768138			CXCR1			$5 diff meth elevated liver fat
cg15785898			NA			$5 diff meth elevated liver fat
cg15878616			SUMO1P1			$5 diff meth elevated liver fat
cg15935770			KIAA0247			$5 diff meth elevated liver fat
cg15939920			ACACA			$5 diff meth elevated liver fat
cg15945333			SPI1			$5 diff meth elevated liver fat
cg15961455			NA			$5 diff meth elevated liver fat
cg16001689			NA			$5 diff meth elevated liver fat
cg16061354			SLC43A2			$5 diff meth elevated liver fat
cg16095551			NA			$5 diff meth elevated liver fat
cg16097772			LYZ			$5 diff meth elevated liver fat
cg16097858			NA			$5 diff meth elevated liver fat
cg16101574			NA			$5 diff meth elevated liver fat
cg16145324			MAPK14			$5 diff meth elevated liver fat
cg16151538			TRPC4AP			$5 diff meth elevated liver fat
cg16152753			NA			$5 diff meth elevated liver fat
cg16203203			STL			$5 diff meth elevated liver fat
cg16226866			NA			$5 diff meth elevated liver fat
cg16230352			NA			$5 diff meth elevated liver fat
cg16246489			H2AFY			$5 diff meth elevated liver fat
cg16256243			NA			$5 diff meth elevated liver fat
cg16267322			SLC24A4			$5 diff meth elevated liver fat
cg16270399			LOC284276			$5 diff meth elevated liver fat
cg16303353			CACNA1C			$5 diff meth elevated liver fat
cg16310192			ETV6			$5 diff meth elevated liver fat
cg16312968			NA			$5 diff meth elevated liver fat
cg16323245			ZBTB20			$5 diff meth elevated liver fat
cg16350446			DCAF17			$5 diff meth elevated liver fat
cg16364675			RCOR1			$5 diff meth elevated liver fat
cg16374333			ETV3			$5 diff meth elevated liver fat
cg16396191			VWA8			$5 diff meth elevated liver fat
cg16422316			AP1G1			$5 diff meth elevated liver fat
cg16437908			NA			$5 diff meth elevated liver fat
cg16451527			ARHGEF3			$5 diff meth elevated liver fat
cg16478536			IRF4			$5 diff meth elevated liver fat
cg16481332			IQCE			$5 diff meth elevated liver fat
cg16519923			ITGAL			$5 diff meth elevated liver fat
cg16603916			ECE1			$5 diff meth elevated liver fat
cg16624482			UMODL1			$5 diff meth elevated liver fat
cg16647844			NA			$5 diff meth elevated liver fat
cg16651537			CLEC11A			$5 diff meth elevated liver fat
cg16656520			NA			$5 diff meth elevated liver fat
cg16672562			HIF3A			$5 diff meth elevated liver fat
cg16684817			THEMIS2			$5 diff meth elevated liver fat
cg16689761			KIAA1147			$5 diff meth elevated liver fat
cg16692439			ASPHD2			$5 diff meth elevated liver fat
cg16696002			DNM3			$5 diff meth elevated liver fat
cg16713889			FAM161B			$5 diff meth elevated liver fat
cg16760587			CLRN2			$5 diff meth elevated liver fat
cg16786808			EPHA4			$5 diff meth elevated liver fat
cg16808922			PRKCA			$5 diff meth elevated liver fat
cg16834726			DCTN2			$5 diff meth elevated liver fat
cg16942632			CAMKK2			$5 diff meth elevated liver fat
cg16954385			NA			$5 diff meth elevated liver fat
cg16993754			CARD11			$5 diff meth elevated liver fat
cg16998831			NA			$5 diff meth elevated liver fat
cg17007896			NA			$5 diff meth elevated liver fat
cg17010895			NA			$5 diff meth elevated liver fat
cg17044311			ABCC2			$5 diff meth elevated liver fat
cg17080697			TRIM39			$5 diff meth elevated liver fat
cg17100158			ZNF385B			$5 diff meth elevated liver fat
cg17126924			NA			$5 diff meth elevated liver fat
cg17156011			NA			$5 diff meth elevated liver fat
cg17159187			NA			$5 diff meth elevated liver fat
cg17161520			TBC1D10C			$5 diff meth elevated liver fat
cg17164954			ARID1B			$5 diff meth elevated liver fat
cg17207736			SLC45A4			$5 diff meth elevated liver fat
cg17209188			IGF2BP3			$5 diff meth elevated liver fat
cg17228105			ERG			$5 diff meth elevated liver fat
cg17251713			SERPINB7			$5 diff meth elevated liver fat
cg17262810			CCNY			$5 diff meth elevated liver fat
cg17285931			HDAC4			$5 diff meth elevated liver fat
cg17313269			TRIM38			$5 diff meth elevated liver fat
cg17338816			IQCE			$5 diff meth elevated liver fat
cg17340729			NA			$5 diff meth elevated liver fat
cg17342588			NA			$5 diff meth elevated liver fat
cg17343451			AP2M1			$5 diff meth elevated liver fat
cg17344321			NA			$5 diff meth elevated liver fat
cg17347634			CYP7B1			$5 diff meth elevated liver fat
cg17385088			NA			$5 diff meth elevated liver fat
cg17398227			CTSZ			$5 diff meth elevated liver fat
cg17442155			PILRB			$5 diff meth elevated liver fat
cg17444479			INPP5A			$5 diff meth elevated liver fat
cg17451941			NA			$5 diff meth elevated liver fat
cg17463083			ERN1			$5 diff meth elevated liver fat
cg17477578			NA			$5 diff meth elevated liver fat
cg17494897			TSSC1			$5 diff meth elevated liver fat
cg17525495			BZRAP1			$5 diff meth elevated liver fat
cg17530030			NA			$5 diff meth elevated liver fat
cg17536595			RSPH9			$5 diff meth elevated liver fat
cg17547295			CLINT1			$5 diff meth elevated liver fat
cg17554464			SPRYD4			$5 diff meth elevated liver fat
cg17586302			PHACTR2			$5 diff meth elevated liver fat
cg17591816			DNM3			$5 diff meth elevated liver fat
cg17593625			PRKAR1B			$5 diff meth elevated liver fat
cg17626301			TAP1			$5 diff meth elevated liver fat
cg17627898			TAOK3			$5 diff meth elevated liver fat
cg17679427			CREM			$5 diff meth elevated liver fat
cg17679987			ZFPM2			$5 diff meth elevated liver fat
cg17714799			CASP6			$5 diff meth elevated liver fat
cg17756730			NA			$5 diff meth elevated liver fat
cg17775490			OCSTAMP			$5 diff meth elevated liver fat
cg17791799			PROM1			$5 diff meth elevated liver fat
cg17833106			PVRL4			$5 diff meth elevated liver fat
cg17841267			NA			$5 diff meth elevated liver fat
cg17910478			NA			$5 diff meth elevated liver fat
cg17913347			NA			$5 diff meth elevated liver fat
cg17934470			NA			$5 diff meth elevated liver fat
cg17940587			MINPP1			$5 diff meth elevated liver fat
cg17972213			S1PR1			$5 diff meth elevated liver fat
cg17973115			NA			$5 diff meth elevated liver fat
cg18004847			SBNO2			$5 diff meth elevated liver fat
cg18030943			LAMP3			$5 diff meth elevated liver fat
cg18059369			NA			$5 diff meth elevated liver fat
cg18065599			NA			$5 diff meth elevated liver fat
cg18067859			SLFN13			$5 diff meth elevated liver fat
cg18112953			NA			$5 diff meth elevated liver fat
cg18115721			MRPL48			$5 diff meth elevated liver fat
cg18145683			JAK3			$5 diff meth elevated liver fat
cg18150584			ID3			$5 diff meth elevated liver fat
cg18151030			PRDM15			$5 diff meth elevated liver fat
cg18169971			H2AFY			$5 diff meth elevated liver fat
cg18188328			JARID2			$5 diff meth elevated liver fat
cg18237047			NA			$5 diff meth elevated liver fat
cg18273840			HCN1			$5 diff meth elevated liver fat
cg18317439			FAM57A			$5 diff meth elevated liver fat
cg18390025			ELOVL3			$5 diff meth elevated liver fat
cg18446110			SLC23A1			$5 diff meth elevated liver fat
cg18463607			EXOC1			$5 diff meth elevated liver fat
cg18463686			CLEC5A			$5 diff meth elevated liver fat
cg18507018			TMEM55A			$5 diff meth elevated liver fat
cg18517540			DTNA			$5 diff meth elevated liver fat
cg18522931			ARID5B			$5 diff meth elevated liver fat
cg18535410			F10			$5 diff meth elevated liver fat
cg18537222			PPARG			$5 diff meth elevated liver fat
cg18546006			NA			$5 diff meth elevated liver fat
cg18554789			HIPK2			$5 diff meth elevated liver fat
cg18568335			PACS2			$5 diff meth elevated liver fat
cg18578954			TRIM27			$5 diff meth elevated liver fat
cg18598117			ARID3A			$5 diff meth elevated liver fat
cg18655369			NA			$5 diff meth elevated liver fat
cg18660064			NA			$5 diff meth elevated liver fat
cg18729704			PDCD11			$5 diff meth elevated liver fat
cg18812353			RFX7			$5 diff meth elevated liver fat
cg18854765			TNNI3K			$5 diff meth elevated liver fat
cg18892446			ENC1			$5 diff meth elevated liver fat
cg18905668			GTF2H1			$5 diff meth elevated liver fat
cg18934187			STARD6			$5 diff meth elevated liver fat
cg18949794			NA			$5 diff meth elevated liver fat
cg18980410			ARID5B			$5 diff meth elevated liver fat
cg18997983			SLC12A7			$5 diff meth elevated liver fat
cg19037107			ACAD8			$5 diff meth elevated liver fat
cg19072817			NA			$5 diff meth elevated liver fat
cg19104015			HOXB3			$5 diff meth elevated liver fat
cg19132462			AMPD3			$5 diff meth elevated liver fat
cg19190900			NA			$5 diff meth elevated liver fat
cg19210276			CTNND1			$5 diff meth elevated liver fat
cg19223064			NA			$5 diff meth elevated liver fat
cg19240569			HRASLS2			$5 diff meth elevated liver fat
cg19259111			AMBRA1			$5 diff meth elevated liver fat
cg19344545			NA			$5 diff meth elevated liver fat
cg19351604			ARHGEF10			$5 diff meth elevated liver fat
cg19360907			LGALS2			$5 diff meth elevated liver fat
cg19405329			COPS2			$5 diff meth elevated liver fat
cg19447962			RAI1			$5 diff meth elevated liver fat
cg19481029			FMNL1			$5 diff meth elevated liver fat
cg19499884			LZTS2			$5 diff meth elevated liver fat
cg19502359			NA			$5 diff meth elevated liver fat
cg19510565			LAPTM5			$5 diff meth elevated liver fat
cg19573490			NA			$5 diff meth elevated liver fat
cg19595244			AHCYL1			$5 diff meth elevated liver fat
cg19601328			MAP3K14			$5 diff meth elevated liver fat
cg19620994			AADACL3			$5 diff meth elevated liver fat
cg19628988			CXXC5			$5 diff meth elevated liver fat
cg19636224			ST3GAL3			$5 diff meth elevated liver fat
cg19701087			GSTA4			$5 diff meth elevated liver fat
cg19701828			NA			$5 diff meth elevated liver fat
cg19711268			TRAF3			$5 diff meth elevated liver fat
cg19717347			SLC15A4			$5 diff meth elevated liver fat
cg19718359			NA			$5 diff meth elevated liver fat
cg19722698			TXNRD1			$5 diff meth elevated liver fat
cg19726711			NA			$5 diff meth elevated liver fat
cg19739596			MS4A3			$5 diff meth elevated liver fat
cg19843457			NA			$5 diff meth elevated liver fat
cg19867250			NA			$5 diff meth elevated liver fat
cg19913563			NA			$5 diff meth elevated liver fat
cg19921651			NA			$5 diff meth elevated liver fat
cg19927816			NA			$5 diff meth elevated liver fat
cg19942731			KIAA0930			$5 diff meth elevated liver fat
cg19980260			FNDC3B			$5 diff meth elevated liver fat
cg19997662			CHSY1			$5 diff meth elevated liver fat
cg20001791			GMPR			$5 diff meth elevated liver fat
cg20018806			TCN1			$5 diff meth elevated liver fat
cg20064370			AGBL2			$5 diff meth elevated liver fat
cg20078972			BRD4			$5 diff meth elevated liver fat
cg20100745			NDRG1			$5 diff meth elevated liver fat
cg20103692			MAS1L			$5 diff meth elevated liver fat
cg20106866			KIF13B			$5 diff meth elevated liver fat
cg20121012			NA			$5 diff meth elevated liver fat
cg20133046			NA			$5 diff meth elevated liver fat
cg20165746			ERI1			$5 diff meth elevated liver fat
cg20166027			NCOA4			$5 diff meth elevated liver fat
cg20180364			HHEX			$5 diff meth elevated liver fat
cg20205477			DNAJB12			$5 diff meth elevated liver fat
cg20222562			NA			$5 diff meth elevated liver fat
cg20227511			FLT3			$5 diff meth elevated liver fat
cg20268992			ZBTB16			$5 diff meth elevated liver fat
cg20283498			CDH23			$5 diff meth elevated liver fat
cg20317748			C15orf52			$5 diff meth elevated liver fat
cg20366239			PPP6R2			$5 diff meth elevated liver fat
cg20367388			WIPI2			$5 diff meth elevated liver fat
cg20488123			CDKAL1			$5 diff meth elevated liver fat
cg20513418			NA			$5 diff meth elevated liver fat
cg20518446			AHNAK			$5 diff meth elevated liver fat
cg20544852			TRIM27			$5 diff meth elevated liver fat
cg20611272			NA			$5 diff meth elevated liver fat
cg20612299			NA			$5 diff meth elevated liver fat
cg20613972			PLAC8			$5 diff meth elevated liver fat
cg20618695			GSG1			$5 diff meth elevated liver fat
cg20633875			KPNA6			$5 diff meth elevated liver fat
cg20651018			CARS			$5 diff meth elevated liver fat
cg20672711			NA			$5 diff meth elevated liver fat
cg20673721			KSR1			$5 diff meth elevated liver fat
cg20686403			NA			$5 diff meth elevated liver fat
cg20814202			AATK			$5 diff meth elevated liver fat
cg20851317			CCDC11			$5 diff meth elevated liver fat
cg20925233			NXPH3			$5 diff meth elevated liver fat
cg20931972			CD38			$5 diff meth elevated liver fat
cg20934416			NA			$5 diff meth elevated liver fat
cg20941855			TAGLN3			$5 diff meth elevated liver fat
cg20956594			NA			$5 diff meth elevated liver fat
cg21039723			CAB39			$5 diff meth elevated liver fat
cg21075680			NA			$5 diff meth elevated liver fat
cg21082028			NA			$5 diff meth elevated liver fat
cg21139795			CD80			$5 diff meth elevated liver fat
cg21190228			HDAC4			$5 diff meth elevated liver fat
cg21234265			NA			$5 diff meth elevated liver fat
cg21268984			RERE			$5 diff meth elevated liver fat
cg21272996			CTNND1			$5 diff meth elevated liver fat
cg21301224			LYN			$5 diff meth elevated liver fat
cg21320567			NA			$5 diff meth elevated liver fat
cg21326139			MAEA			$5 diff meth elevated liver fat
cg21340320			NA			$5 diff meth elevated liver fat
cg21340621			KDM2B			$5 diff meth elevated liver fat
cg21346154			TGFA			$5 diff meth elevated liver fat
cg21374307			SCHIP1			$5 diff meth elevated liver fat
cg21426759			TRIM39			$5 diff meth elevated liver fat
cg21470541			NA			$5 diff meth elevated liver fat
cg21492378			CNTRL			$5 diff meth elevated liver fat
cg21495704			TYROBP			$5 diff meth elevated liver fat
cg21501175			XXYLT1			$5 diff meth elevated liver fat
cg21502048			PTGER2			$5 diff meth elevated liver fat
cg21511321			COX19			$5 diff meth elevated liver fat
cg21515785			FAM174A			$5 diff meth elevated liver fat
cg21519701			TEX2			$5 diff meth elevated liver fat
cg21547649			MBOAT2			$5 diff meth elevated liver fat
cg21566177			NA			$5 diff meth elevated liver fat
cg21578596			HLA-DMB			$5 diff meth elevated liver fat
cg21587984			C6orf10			$5 diff meth elevated liver fat
cg21597811			NA			$5 diff meth elevated liver fat
cg21616935			CCDC11			$5 diff meth elevated liver fat
cg21648069			ERC1			$5 diff meth elevated liver fat
cg21685770			OLR1			$5 diff meth elevated liver fat
cg21696012			HMGCL			$5 diff meth elevated liver fat
cg21702188			NA			$5 diff meth elevated liver fat
cg21710826			MACC1			$5 diff meth elevated liver fat
cg21757281			NA			$5 diff meth elevated liver fat
cg21814550			NA			$5 diff meth elevated liver fat
cg21887193			AGAP3			$5 diff meth elevated liver fat
cg21892720			LAIR1			$5 diff meth elevated liver fat
cg21959598			VOPP1			$5 diff meth elevated liver fat
cg21964800			LGALS12			$5 diff meth elevated liver fat
cg21991396			NLRP3			$5 diff meth elevated liver fat
cg21999229			LTA			$5 diff meth elevated liver fat
cg22027204			PNPLA1			$5 diff meth elevated liver fat
cg22044342			P2RX1			$5 diff meth elevated liver fat
cg22051146			COL23A1			$5 diff meth elevated liver fat
cg22062741			ARHGEF10			$5 diff meth elevated liver fat
cg22095490			NA			$5 diff meth elevated liver fat
cg22138096			INHBA-AS1			$5 diff meth elevated liver fat
cg22152446			FRYL			$5 diff meth elevated liver fat
cg22175006			ACSL3			$5 diff meth elevated liver fat
cg22229039			NA			$5 diff meth elevated liver fat
cg22233512			MSI2			$5 diff meth elevated liver fat
cg22242148			NA			$5 diff meth elevated liver fat
cg22313574			CLU			$5 diff meth elevated liver fat
cg22358291			WDR1			$5 diff meth elevated liver fat
cg22365313			PAPSS1			$5 diff meth elevated liver fat
cg22380007			NA			$5 diff meth elevated liver fat
cg22386583			RPTOR			$5 diff meth elevated liver fat
cg22396850			AARSD1			$5 diff meth elevated liver fat
cg22489510			NA			$5 diff meth elevated liver fat
cg22526531			KIAA0319L			$5 diff meth elevated liver fat
cg22535089			TMCO3			$5 diff meth elevated liver fat
cg22544881			FLJ43663			$5 diff meth elevated liver fat
cg22626169			NA			$5 diff meth elevated liver fat
cg22666015			INPP5D			$5 diff meth elevated liver fat
cg22774605			TNFRSF21			$5 diff meth elevated liver fat
cg22777724			HOXB2			$5 diff meth elevated liver fat
cg22855020			SLC20A2			$5 diff meth elevated liver fat
cg22900266			NA			$5 diff meth elevated liver fat
cg22945413			JAK1			$5 diff meth elevated liver fat
cg23002590			RPS6KA2			$5 diff meth elevated liver fat
cg23018755			MAFG			$5 diff meth elevated liver fat
cg23047825			IGF1R			$5 diff meth elevated liver fat
cg23054181			FAM169B			$5 diff meth elevated liver fat
cg23114435			CD247			$5 diff meth elevated liver fat
cg23149687			PRR16			$5 diff meth elevated liver fat
cg23169883			ADAMTS14			$5 diff meth elevated liver fat
cg23181573			ATP2A3			$5 diff meth elevated liver fat
cg23202722			PHC2			$5 diff meth elevated liver fat
cg23206115			ZDHHC14			$5 diff meth elevated liver fat
cg23221723			TNFRSF10C			$5 diff meth elevated liver fat
cg23240927			TOLLIP			$5 diff meth elevated liver fat
cg23280720			HECA			$5 diff meth elevated liver fat
cg23281529			RASA3			$5 diff meth elevated liver fat
cg23302989			C7orf31			$5 diff meth elevated liver fat
cg23304647			GNA12			$5 diff meth elevated liver fat
cg23379806			FAM107B			$5 diff meth elevated liver fat
cg23387401			PELP1			$5 diff meth elevated liver fat
cg23415995			HSPA4L			$5 diff meth elevated liver fat
cg23463608			GNG7			$5 diff meth elevated liver fat
cg23500396			TSPAN18			$5 diff meth elevated liver fat
cg23501051			NA			$5 diff meth elevated liver fat
cg23502204			RAB38			$5 diff meth elevated liver fat
cg23528247			NA			$5 diff meth elevated liver fat
cg23587176			FOXK1			$5 diff meth elevated liver fat
cg23594345			NA			$5 diff meth elevated liver fat
cg23599224			NA			$5 diff meth elevated liver fat
cg23648239			NA			$5 diff meth elevated liver fat
cg23657099			C7orf50			$5 diff meth elevated liver fat
cg23661721			NA			$5 diff meth elevated liver fat
cg23670353			FGGY			$5 diff meth elevated liver fat
cg23671196			ATP8B4			$5 diff meth elevated liver fat
cg23746497			NA			$5 diff meth elevated liver fat
cg23772226			NA			$5 diff meth elevated liver fat
cg23840027			EPB41			$5 diff meth elevated liver fat
cg23855879			TMEM45B			$5 diff meth elevated liver fat
cg23889010			SLPI			$5 diff meth elevated liver fat
cg23907051			TBC1D8			$5 diff meth elevated liver fat
cg23926598			NA			$5 diff meth elevated liver fat
cg24012880			TSPAN18			$5 diff meth elevated liver fat
cg24023489			NCALD			$5 diff meth elevated liver fat
cg24054898			GYG1			$5 diff meth elevated liver fat
cg24056365			NA			$5 diff meth elevated liver fat
cg24065504			ANKRD22			$5 diff meth elevated liver fat
cg24156261			NA			$5 diff meth elevated liver fat
cg24157349			CERK			$5 diff meth elevated liver fat
cg24162781			NA			$5 diff meth elevated liver fat
cg24279243			KLF3			$5 diff meth elevated liver fat
cg24315421			NA			$5 diff meth elevated liver fat
cg24323958			SLC25A24			$5 diff meth elevated liver fat
cg24341911			NA			$5 diff meth elevated liver fat
cg24347562			PRTN3			$5 diff meth elevated liver fat
cg24361586			NA			$5 diff meth elevated liver fat
cg24401262			NA			$5 diff meth elevated liver fat
cg24405567			NA			$5 diff meth elevated liver fat
cg24414325			IKZF4			$5 diff meth elevated liver fat
cg24422316			VPS37C			$5 diff meth elevated liver fat
cg24435741			AMPD3			$5 diff meth elevated liver fat
cg24437859			PTPN6			$5 diff meth elevated liver fat
cg24441810			TMEM177			$5 diff meth elevated liver fat
cg24442740			AHDC1			$5 diff meth elevated liver fat
cg24448340			NA			$5 diff meth elevated liver fat
cg24481882			PDE7B			$5 diff meth elevated liver fat
cg24484138			C20orf112			$5 diff meth elevated liver fat
cg24493367			GSTCD			$5 diff meth elevated liver fat
cg24512093			ROBO1			$5 diff meth elevated liver fat
cg24514600			PVT1			$5 diff meth elevated liver fat
cg24534583			RNF216			$5 diff meth elevated liver fat
cg24559261			DCPS			$5 diff meth elevated liver fat
cg24595580			FLJ42289			$5 diff meth elevated liver fat
cg24612198			CD3E			$5 diff meth elevated liver fat
cg24637417			DAZAP2			$5 diff meth elevated liver fat
cg24690314			PHACTR2			$5 diff meth elevated liver fat
cg24723883			GNG7			$5 diff meth elevated liver fat
cg24743301			FBLN7			$5 diff meth elevated liver fat
cg24746726			SULT1E1			$5 diff meth elevated liver fat
cg24760467			LZTS2			$5 diff meth elevated liver fat
cg24766229			C17orf99			$5 diff meth elevated liver fat
cg24768050			LOC401127			$5 diff meth elevated liver fat
cg24777950			CTSG			$5 diff meth elevated liver fat
cg24841244			CD3D			$5 diff meth elevated liver fat
cg24893378			PART1			$5 diff meth elevated liver fat
cg24909660			NR1H3			$5 diff meth elevated liver fat
cg24938761			MOB3A			$5 diff meth elevated liver fat
cg24941342			NA			$5 diff meth elevated liver fat
cg24967811			PITPNM2			$5 diff meth elevated liver fat
cg24990317			NCOR2			$5 diff meth elevated liver fat
cg25025181			SMYD3			$5 diff meth elevated liver fat
cg25025545			CD83			$5 diff meth elevated liver fat
cg25031824			P2RX1			$5 diff meth elevated liver fat
cg25042789			TAP1			$5 diff meth elevated liver fat
cg25070639			VAT1			$5 diff meth elevated liver fat
cg25099490			NA			$5 diff meth elevated liver fat
cg25124300			XDH			$5 diff meth elevated liver fat
cg25164589			NA			$5 diff meth elevated liver fat
cg25174412			NA			$5 diff meth elevated liver fat
cg25179758			SPG20			$5 diff meth elevated liver fat
cg25181170			PRTFDC1			$5 diff meth elevated liver fat
cg25197500			WDR45L			$5 diff meth elevated liver fat
cg25305879			NA			$5 diff meth elevated liver fat
cg25344401			FOXK1			$5 diff meth elevated liver fat
cg25364972			NA			$5 diff meth elevated liver fat
cg25390440			GYPC			$5 diff meth elevated liver fat
cg25408950			NEK7			$5 diff meth elevated liver fat
cg25416319			NA			$5 diff meth elevated liver fat
cg25444339			HIP1			$5 diff meth elevated liver fat
cg25509467			NA			$5 diff meth elevated liver fat
cg25521400			B3GNT2			$5 diff meth elevated liver fat
cg25596405			KIF13B			$5 diff meth elevated liver fat
cg25616968			BAHCC1			$5 diff meth elevated liver fat
cg25684151			NA			$5 diff meth elevated liver fat
cg25693317			SH3PXD2B			$5 diff meth elevated liver fat
cg25711558			CUX1			$5 diff meth elevated liver fat
cg25723459			ST3GAL4			$5 diff meth elevated liver fat
cg25734726			SERTAD3			$5 diff meth elevated liver fat
cg25743819			NA			$5 diff meth elevated liver fat
cg25853622			LPP			$5 diff meth elevated liver fat
cg25907743			LIPN			$5 diff meth elevated liver fat
cg25919177			NA			$5 diff meth elevated liver fat
cg25936902			NA			$5 diff meth elevated liver fat
cg25938803			THADA			$5 diff meth elevated liver fat
cg25953692			DDAH2			$5 diff meth elevated liver fat
cg25968394			NA			$5 diff meth elevated liver fat
cg25989526			NA			$5 diff meth elevated liver fat
cg26033526			TAP1			$5 diff meth elevated liver fat
cg26063904			NA			$5 diff meth elevated liver fat
cg26064794			PIK3C2B			$5 diff meth elevated liver fat
cg26105232			IL2RA			$5 diff meth elevated liver fat
cg26146888			PWWP2A			$5 diff meth elevated liver fat
cg26162326			YWHAG			$5 diff meth elevated liver fat
cg26196626			NA			$5 diff meth elevated liver fat
cg26215727			SCNN1A			$5 diff meth elevated liver fat
cg26227957			EMC1			$5 diff meth elevated liver fat
cg26233331			S100P			$5 diff meth elevated liver fat
cg26234900			TAP1			$5 diff meth elevated liver fat
cg26244575			NA			$5 diff meth elevated liver fat
cg26269881			BHLHE40			$5 diff meth elevated liver fat
cg26288715			MYB			$5 diff meth elevated liver fat
cg26329274			ITK			$5 diff meth elevated liver fat
cg26333652			IRX2			$5 diff meth elevated liver fat
cg26381210			BMPR1A			$5 diff meth elevated liver fat
cg26394055			FCER1G			$5 diff meth elevated liver fat
cg26430305			C4BPA			$5 diff meth elevated liver fat
cg26434370			FAM18A			$5 diff meth elevated liver fat
cg26458748			NA			$5 diff meth elevated liver fat
cg26466274			NA			$5 diff meth elevated liver fat
cg26475911			KCTD2			$5 diff meth elevated liver fat
cg26478401			NA			$5 diff meth elevated liver fat
cg26478599			INHBA-AS1			$5 diff meth elevated liver fat
cg26488183			FAM219B			$5 diff meth elevated liver fat
cg26514623			NA			$5 diff meth elevated liver fat
cg26518727			PLCG2			$5 diff meth elevated liver fat
cg26545245			NA			$5 diff meth elevated liver fat
cg26561681			EIF4G3			$5 diff meth elevated liver fat
cg26562691			PRKCB			$5 diff meth elevated liver fat
cg26565544			NA			$5 diff meth elevated liver fat
cg26664457			ZNF652			$5 diff meth elevated liver fat
cg26683398			LTC4S			$5 diff meth elevated liver fat
cg26692749			RCAN3			$5 diff meth elevated liver fat
cg26724841			RNF216			$5 diff meth elevated liver fat
cg26742320			SGOL2			$5 diff meth elevated liver fat
cg26776551			INTS6			$5 diff meth elevated liver fat
cg26783127			AATK			$5 diff meth elevated liver fat
cg26814100			MAP7			$5 diff meth elevated liver fat
cg26818197			CDK19			$5 diff meth elevated liver fat
cg26818573			NA			$5 diff meth elevated liver fat
cg26819753			RGL2			$5 diff meth elevated liver fat
cg26847100			SLC44A2			$5 diff meth elevated liver fat
cg26852723			FAM171A1			$5 diff meth elevated liver fat
cg26853368			NA			$5 diff meth elevated liver fat
cg26854588			NA			$5 diff meth elevated liver fat
cg26861460			PARVG			$5 diff meth elevated liver fat
cg26870438			PFKFB3			$5 diff meth elevated liver fat
cg26893816			AMACR			$5 diff meth elevated liver fat
cg27019278			EMCN			$5 diff meth elevated liver fat
cg27019717			GNG2			$5 diff meth elevated liver fat
cg27044455			NA			$5 diff meth elevated liver fat
cg27048067			ERICH1			$5 diff meth elevated liver fat
cg27074971			HK1			$5 diff meth elevated liver fat
cg27193519			MGRN1			$5 diff meth elevated liver fat
cg27200257			P4HB			$5 diff meth elevated liver fat
cg27214730			EPHB3			$5 diff meth elevated liver fat
cg27247252			NA			$5 diff meth elevated liver fat
cg27260684			KIAA0513			$5 diff meth elevated liver fat
cg27295342			NA			$5 diff meth elevated liver fat
cg27315109			AFF3			$5 diff meth elevated liver fat
cg27367170			NET1			$5 diff meth elevated liver fat
cg27416489			KIF5C			$5 diff meth elevated liver fat
cg27428551			TMEM120B			$5 diff meth elevated liver fat
cg27430561			NA			$5 diff meth elevated liver fat
cg27434890			MYB			$5 diff meth elevated liver fat
cg27485921			ATP6V1E2			$5 diff meth elevated liver fat
cg27486585			HLA-E			$5 diff meth elevated liver fat
cg27572072			ADAP1			$5 diff meth elevated liver fat
cg27584135			NA			$5 diff meth elevated liver fat
cg27591502			NA			$5 diff meth elevated liver fat
cg27627524			ASAP1			$5 diff meth elevated liver fat
cg00608661			CHST11			$6 diff meth adipose tissue
cg00874032			NA			$6 diff meth adipose tissue
cg00960147			NA			$6 diff meth adipose tissue
cg04536765			BAG6			$6 diff meth adipose tissue
cg05965490			RBPMS			$6 diff meth adipose tissue
cg06405341			AXIN2			$6 diff meth adipose tissue
cg07611933			NA			$6 diff meth adipose tissue
cg07727358			FGFRL1			$6 diff meth adipose tissue
cg08551036			ACSF3			$6 diff meth adipose tissue
cg10142520			EHBP1L1			$6 diff meth adipose tissue
cg12112870			E2F5			$6 diff meth adipose tissue
cg12192282			NA			$6 diff meth adipose tissue
cg15258936			CCDC92			$6 diff meth adipose tissue
cg16218705			MAML3			$6 diff meth adipose tissue
cg17141696			SERPINF1			$6 diff meth adipose tissue
cg17187143			MAD1L1			$6 diff meth adipose tissue
cg20402747			TBC1D16			$6 diff meth adipose tissue
cg22130673			ZBTB16			$6 diff meth adipose tissue
cg23314972			MRPL23			$6 diff meth adipose tissue
cg23902076			ASAP2			$6 diff meth adipose tissue
cg24805258			SORBS3			$6 diff meth adipose tissue
cg25463399			NA			$6 diff meth adipose tissue
cg00310412			SEMA7A			$7 smoking associated
cg01692968			0			$7 smoking associated
cg01731783			C14orf43			$7 smoking associated
cg01899089			AHRR			$7 smoking associated
cg01901332			ARRB1			$7 smoking associated
cg01940273			0			$7 smoking associated
cg02451831			KIAA0087			$7 smoking associated
cg02657160			CPOX			$7 smoking associated
cg03329539			0			$7 smoking associated
cg03547355			0			$7 smoking associated
cg03636183			F2RL3			$7 smoking associated
cg03991871			AHRR			$7 smoking associated
cg04885881			0			$7 smoking associated
cg05284742			ITPK1			$7 smoking associated
cg05575921			AHRR			$7 smoking associated
cg05951221			0			$7 smoking associated
cg06060868			SDHA			$7 smoking associated
cg06126421			0			$7 smoking associated
cg06644428			0			$7 smoking associated
cg07123182			KCNQ1OT1			$7 smoking associated
cg08709672			AVPR1B			$7 smoking associated
cg09935388			GFI1			$7 smoking associated
cg11207515			CNTNAP2			$7 smoking associated
cg11231349			NOS1AP			$7 smoking associated
cg11314684			AKT3			$7 smoking associated
cg11660018			PRSS23			$7 smoking associated
cg12075928			PTK2			$7 smoking associated
cg12803068			MYO1G			$7 smoking associated
cg12806681			AHRR			$7 smoking associated
cg12876356			GFI1			$7 smoking associated
cg13193840			0			$7 smoking associated
cg13976502			C14orf43			$7 smoking associated
cg14580211			C5orf62			$7 smoking associated
cg14753356			0			$7 smoking associated
cg14817490			AHRR			$7 smoking associated
cg15342087			0			$7 smoking associated
cg18316974			GFI1			$7 smoking associated
cg19572487			RARA			$7 smoking associated
cg19859270			GPR15			$7 smoking associated
cg20295214			AVPR1B			$7 smoking associated
cg21121843			HTT			$7 smoking associated
cg21161138			AHRR			$7 smoking associated
cg21566642			0			$7 smoking associated
cg21611682			LRP5			$7 smoking associated
cg21913886			TMEM51			$7 smoking associated
cg22132788			MYO1G			$7 smoking associated
cg22851561			C14orf43			$7 smoking associated
cg23079012			0			$7 smoking associated
cg23161492			ANPEP			$7 smoking associated
cg23576855			AHRR			$7 smoking associated
cg23771366			PRSS23			$7 smoking associated
cg23916896			AHRR			$7 smoking associated
cg24090911			AHRR			$7 smoking associated
cg24859433			0			$7 smoking associated
cg24996979			C14orf43			$7 smoking associated
cg25189904			GNG12			$7 smoking associated
cg25648203			AHRR			$7 smoking associated
cg25949550			CNTNAP2			$7 smoking associated
cg26271591			NFE2L2			$7 smoking associated
cg26703534			AHRR			$7 smoking associated
cg26963277			KCNQ1OT1			$7 smoking associated
cg27241845			0			$7 smoking associated
cg26190885			APOE			$8 weight loss associated
cg12726110			VGLL3			$8 weight loss associated
cg13272701			MAL2			$8 weight loss associated
cg15114440			CPXM1			$8 weight loss associated
cg17464436			FAM129A			$8 weight loss associated
cg18278528			SYNPO			$8 weight loss associated
cg19273074			PDZRN4			$8 weight loss associated
cg20502977			COL6A3			$8 weight loss associated
cg21459340			CPXM1			$8 weight loss associated
cg26589069			PPL			$8 weight loss associated
cg26900146			PPL			$8 weight loss associated
