# Supplementary material for: An integrative machine learning approach to discovering multi-level molecular mechanisms of obesity using data from monozygotic twin pairs
Source: R Soc Open Sci. 2020 Oct 21;7(10):200872. doi: 10.1098/rsos.200872 (PMC7657920; doi:10.1098/rsos.200872)
Supplement: Table S3 [file rsos200872supp8.xls]

## Sheet: ForSubmission
Abbreviation	Full description	Comment
ALC	Alcohol
ASH	Ash
CA	Calcium
CAROT	Carotene
CARTB	β-carotene
CHO	Carbohydrate
CHOCDF	Carbohydrate difference
CHOL	Cholesterol
CR	Chromium
CU	Copper
ENERJ	Energy (J)
ENERK	Energy (Kcal)
F16P0T	Fatty acids 16:0 isomeres
F18D2CN6	Fatty acid 18:2-n6
F18D3N3	Fatty acid 18:3-n3
F18P1T	Fatty acids 18:1 isomeres
F20D4N6	Fatty acid 20:4-n6
FA18	Fatty acids 18:0 isomeres
FAMS	Monounsaturated fatty acids
FAPU	Polyunsaturated fatty acids
FAPUN3	N3 polyunsaturated fatty acids
FAPUN6	N6 polyunsaturated fatty acids
FASAT	Saturated fatty acids
FAT	Fat
FATRN	Trans fatty acids
FATTRI	Fatty acids, total
FD	Fluoride
FE	Iron
FIB	Fibre, sum
FIBC	Fibre, total
FIBINS	Fibre, insoluble
FOL	Folate
FRUS	Fructose
ID	Iodine
K	Potassium
LACS	Lactose
MG	Magnesium
MN	Manganese
MO	Molybdenum
NA	Sodium
NACL	Sodium chloride
NT	Nitrogen
P	Phosphorus
PROT	Protein
PSACNCS	Polysaccaride water soluble
r44m	Fresh vegetables	Following code used: 0 never, 1 a few times a month or more rarely, 2 a few times a week, 3 once a day and 4 several times a day.
r44n	Cooked vegetables	Following code used: 0 never, 1 a few times a month or more rarely, 2 a few times a week, 3 once a day and 4 several times a day.
r44o	Fruit	Following code used: 0 never, 1 a few times a month or more rarely, 2 a few times a week, 3 once a day and 4 several times a day.
r44p	Berries	Following code used: 0 never, 1 a few times a month or more rarely, 2 a few times a week, 3 once a day and 4 several times a day.
RETOL	Retinol
RIBF	Riboflavine
SE	Selenium
STARCH	Starch
SUCS	Sucrose
SUGAR	Sugar
THIA	Thiamine
VITA	Vitamin A
VITC	Vitamin C
VITD	Vitamin D
VITE	Vitamin E
VITK	Vitamin K
WATER	Water
ZN	Zinc
